# Supplementary material for: COVID-19 mRNA vaccines drive differential Fc-functional profiles in pregnant, lactating, and non-pregnant women
Source: Sci Transl Med. Author manuscript; Available in PMC 2022 May 4. (PMC9067624; doi:10.1126/scitranslmed.abi8631)
Supplement: Data File Zip [file NIHMS1758174-supplement-Data_File_Zip.zip]

Archive with 1 entries (1 files):
- scitranslmed.abi8631_data_file_s1.xlsx
