# Supplementary material for: COVID-19 mRNA vaccines drive differential Fc-functional profiles in pregnant, lactating, and non-pregnant women
Source: Sci Transl Med. Author manuscript; Available in PMC 2022 May 4. (PMC9067624; doi:10.1126/scitranslmed.abi8631)
Supplement: Data File Zip [file NIHMS1758174-supplement-Data_File_Zip.zip › scitranslmed.abi8631_data_file_s1.xlsx]

## Sheet: serum
sample type	ID	time point	group	vaccine	IgG1_Spike	IgG1_OC43	IgG1_S2	IgG1_S1	IgG1_229E	IgG1_influenza HA	IgG1_NL63	IgG1_EBV	IgG1_tetanus	IgG1_EBOV	IgG1_HKU1	IgG1_RBD	IgG1_CMV gB	IgG2_Spike	IgG2_OC43	IgG2_S2	IgG2_S1	IgG2_229E	IgG2_influenza HA	IgG2_NL63	IgG2_EBV	IgG2_tetanus	IgG2_EBOV	IgG2_HKU1	IgG2_RBD	IgG2_CMV gB	IgG3_Spike	IgG3_OC43	IgG3_S2	IgG3_S1	IgG3_229E	IgG3_influenza HA	IgG3_NL63	IgG3_EBV	IgG3_tetanus	IgG3_EBOV	IgG3_HKU1	IgG3_RBD	IgG3_CMV gB	IgA1_Spike	IgA1_OC43	IgA1_S2	IgA1_S1	IgA1_229E	IgA1_influenza HA
cord blood	15	CRD	CRD	Pfizer	489040	4918	555410	278463	4088.25	22144.5	4296	2841	237968	4174	67769	12210	2524.5	23376.5	2744	17716	20451	3651.25	3972	3722.25	2736	9718.5	4277.5	2758.25	2678.75	2457.5	32050	2614.5	28001.5	26546.5	3342.5	2511	3546.25	2584.75	4034	3616.5	2913.25	4416.5	2500	4125.25	2496	3108.5	2336.5	3670.75	2420.5
cord blood	32	CRD	CRD	Pfizer	120475	9402	121804	78683.2	5085.75	35132.5	4125.75	45512.5	343923	4322.25	16827.2	3851.25	2253.25	4227.5	2794.25	5033.25	2767.25	3581.5	3108	3560.25	6537	12813.5	4118.75	2570	2726.25	2257.5	31916	2600	27331.8	28115.5	3485.25	2949.25	3588	307510	4459.75	4239.75	2951.75	5712	2467	4470.5	2939.75	3376	2740.5	4423.25	2724.5
cord blood	39	CRD	CRD	Pfizer	474166	6530.5	258473	399464	4102	51118	6767	15838.2	67735	4288	49505.5	14385.5	2430	28950.8	2706.25	38008	16917.2	3696.5	2558.75	3567.5	2920.5	5962.5	4196.5	2817	2658.5	2548.5	77935	2648.5	98626.5	42299.2	3673.5	2798.25	3660.5	39695.5	4105.5	3819	2880.5	6313.5	2304	3636.25	2605	3179.5	2446	3338.5	2616.5
cord blood	56	CRD	CRD	Pfizer	3737.5	2662.75	3207	2568	3623	3318.5	3641.25	2808.75	7946	4100	2868	2665	2389.25	4594	4502.75	5265.75	3075.25	3602.25	3364	3772.25	3263	5492.5	5216.75	3028.75	2936.75	2558.25	33688.5	2632.5	35969	19045.5	3771.5	2787.5	3759.25	126328	4086.5	4083.25	2724.5	3275	2440.5	3895	2805.5	3010.25	2632.5	4016.75	2486.25
cord blood	65	CRD	CRD	Moderna	57564.5	2623	12479	59399.8	3741.5	2699	3783.25	3012.5	7793.5	4164	2867.25	3454.5	2571.5	137438	2778	22168.8	171607	3691.5	2569.75	3739	2757.75	4594	4056.5	2856.75	3240.25	2477.25	109849	2699.75	190330	64078.5	3524	3416.75	3626.25	25919.8	4481.75	3882	3238.75	7887.25	2446	4104.5	2641.5	3338	2890	3767.25	2544.5
cord blood	79	CRD	CRD	Moderna	15110	2759.25	4683	11585.5	3467	2819.75	3640.5	2766.5	10225	4124.5	2801.25	2722.25	2497	15165.5	2509	4435	11940.5	3502	2504.25	3633.75	2501	7689.25	3945.5	2786	2792.5	2347.5	88068.5	2658.5	122010	44272.5	3676.25	2685	3493.5	11689	3872.75	3786.75	3422.25	6802	2376	4248	2745.75	3128	2500.5	3618.75	2457
cord blood	111	CRD	CRD	Pfizer	146518	35149.5	104686	117974	6006	39663.5	4135.75	6521.5	100220	4300.5	17605.5	3977.5	2507.5	3694.5	2535.25	3322.5	2501.5	3396.75	2540	3603.5	2460.5	11835	4055.5	2802	2667.5	2481	34006	2742.5	18990	38254	3340.5	2569.75	3473.25	15034.5	4416.75	3813.5	2856	3812	2372.75	56129	3622.75	63685.5	36937.2	4964	7473.5
cord blood	116	CRD	CRD	Moderna	364954	3462.5	169700	366004	3839.75	12172.8	4146.75	2645.25	58795	4161.5	12463	15052	2465	33707.5	2697.5	9362.25	33524.5	3577.75	2783.75	3757.75	2498	4813.25	4206.75	2767.5	2803.5	2369.25	65272.8	2722	68236.2	60741	3517.5	3016.75	3715	2605.25	4235.5	4091.75	2745.25	6954	2498.75	6470.5	3380.5	5865	3469.25	3636.5	2693
serum	1	V1	pregnant	Pfizer	21936.5	2618.5	38430.2	3309.5	3622.5	2914	3566.5	2588.5	3958	4116.75	3218	2811	2472.75	6523.5	2464	11549.5	2952.5	3750.25	2928	3708	2643	5021.5	3753.75	8123.25	2767	2512.75	59230.5	2757	36649	49664.5	3392.5	2423.75	3403.5	2492.25	3338.5	3779.75	2682.5	3698.5	2317.25	21046.5	34609.2	13395.8	11756.2	5048.75	27443
serum	2	V1	pregnant	Pfizer	164421	126798	173768	109842	4103.25	20154.8	5599.5	12232.8	58064.5	4304.5	59346	4405.5	2577.75	6580.5	8767.25	29969.5	2964.75	3766.75	2435	3764.75	2973.5	4043.75	4093	3465.5	2788.5	2678.5	94362.5	3585	91921.8	84526.2	3394	3360	3504.5	41285.5	4700.5	4075.5	4545.75	14714	2504.75	16401	10772.2	16441	10523.5	4302.25	3289.75
serum	3	V1	pregnant	Pfizer	31620.8	2634.5	56459	6943.5	3464.5	5043.25	3765.25	5207	4471.5	4126.75	2709.25	2688.25	2492	7674.5	2774.5	20989.5	2982.75	3378.5	2929.25	3502	2944.5	4861	4084.75	3022	2713.5	2362.25	63039.5	2626.75	91366.5	40767	3345	3316.5	3591	7055.5	3856.25	4068.5	2897.5	3802	2447.25	25520.8	3965.25	36258.8	10881.5	4334.25	5271.5
serum	4	V1	lactating	Pfizer	4945	2712	5094	3410.5	3483.25	5387.5	3873.25	2748	4342.75	4238.75	2799	2736	2670.5	3955.5	2671.5	7792.75	2772.5	3691.25	3173.75	3743.5	2661	3590	5096.75	3125.25	2920	2480.25	110192	2465.5	28233.8	153748	3286.5	2693	3578	2614.5	3360.25	3924	3475.75	3032.5	2371	140983	10265.2	244368	4596.75	4814.75	17515.8
serum	5	V1	pregnant	Pfizer	4091.25	2598.25	4477.25	2643.75	3600.75	3330	3679.5	241313	15733.5	4171.75	3037.75	2827.75	43408.8	4158.25	2624	5315	2519.25	3619.75	2840.75	3633.5	37898	6632.25	3997	3150	2837	20328.5	27025	2601.5	15936.2	13493	3664.5	9269.5	3661.25	2675.75	5263.25	3762.25	3067.75	2821.5	211508	177190	136194	526022	12411.5	7951	4040.75
serum	6	V1	lactating	Moderna	35913.5	2727.75	14167	39324.5	3544.5	3622.25	3863.5	3979	4195	4118	2939.75	2812.75	2684.5	21944.5	2729.75	17020	24584.2	3709.5	3149.75	3696.5	9442	4341.75	5028.5	2873	2853.75	2545.5	209338	2748.5	249661	114744	3867.5	2748.25	3470.25	45471.5	3677	3868	3049.75	6246.5	2202.5	14233.2	4294.5	14452.2	11052	6009.5	3453.25
serum	7	V1	lactating	Moderna	138382	25744.8	104813	131244	4111.25	36256.5	7793.5	12374.5	42882	4208.75	54126.5	4459	548256	7656	2683	9691	4210	3881.5	2891.25	3703	2626	8295	3925.75	3629	2605	35367.5	103435	2870.5	97162.5	83275	3391.75	2630.25	3650.5	98382.5	4240.5	4019.75	3954.5	5263.5	12925.2	17985.5	4608.5	11601.2	5400	3801.25	3706.75
serum	8	V1	lactating	Moderna	158809	2844.25	85527	118455	3549	3157.5	3753.25	2517	24418	4203	3142.5	6545.25	2411.25	135926	2752.5	157607	85565.2	3598	2892.75	3688.5	2683.5	10522.5	4974.75	2893.25	3075	2431.25	384791	2846	658430	204353	3837.75	2499.5	3571	3572.5	4700.75	4143.5	5683.75	22047.5	2385.25	129350	6572.5	118175	107595	4709	29870
serum	9	V1	pregnant	Moderna	134622	7391.25	65227.5	117751	3754.25	28295.5	5934.25	21401	26083.5	4458	8411.5	4432.5	2666.5	10795.5	2785.5	14536	11037.5	3605.25	3008.5	3647.5	3080.25	4404.5	4372.75	2821	2795.75	2664.5	175208	2721.25	176819	94730.8	3615.25	2673.25	3608.5	3851	3972.25	4472.25	2863.75	5624.5	2636.25	19574	3766.75	12787.2	13954	3934.75	4132.75
serum	10	V1	pregnant	Pfizer	187927	4495	132606	125708	3845	15143.5	4252	4693.75	6417.25	4503	14688.2	4478.75	2460	6858	2753.5	8710.25	3953.5	3531.5	2408	3730.25	2486.75	3284	5447.5	2844.75	2786.25	2377.5	61306.5	2462.5	53975.8	61702	3642	2440.5	3664.25	22109.5	3452	3918.25	3253.75	4898.75	2376.5	24530.5	2935.75	21873.5	12540.2	5049.5	3986.25
serum	11	V1	pregnant	Pfizer	10820.2	2681	11197.5	5374.75	3675.5	3410	3966.25	2857.75	7631.25	4306	2838.75	2669.5	12232.2	5553.5	3023	12213	2981.75	3786.75	2804.75	3656.5	2834.75	5853	4563.5	3102	2727.25	5364.75	40667.5	2752.25	55664	21959.8	3635	3811.5	4189	2495.5	3618.75	4209	3129	3057	191881	38651	3969.75	55758.2	19639.5	3968	14360
serum	12	V1	lactating	Pfizer	35651.2	2699.5	54903	11804.2	3632.5	2838.75	3766	2442.5	18776	4038	2732.5	2812.5	15792	27034.2	2547	85498.5	3935.5	3248	2492.75	3711	2588.25	8608	4171.5	2884.5	2696	7039.5	89412.2	2590	128973	66725.5	3717.75	2541	3594.5	13756.8	3675	3881.5	2725.75	7248.25	13050.8	21073.2	4126.5	32721.5	12419.2	3962.25	4937.5
serum	13	V1	pregnant	Pfizer	620754	56546	670567	458326	4402.75	25551.5	6620.75	138253	179392	4288.5	107864	11585.8	2643.75	32637.2	3352.5	83169.8	11151.2	3660.5	2761.75	3605	5308.5	10410.8	5868.5	6048.25	2860	2414	102491	2980	84187	84109.8	3872	2702.25	3473	3216.5	4700.5	3773	3333.5	5970.5	2187	44276.5	17097	55061.5	19997	4244.25	5694.75
serum	14	V1	pregnant	Moderna	1.14538e+06	25395	1.20518e+06	911835	5181.25	23468.5	9949.5	11677.8	16373	4332.5	32969	114122	2446.25	125030	3128.5	159501	106590	3143.75	4002.75	4051.5	6955	3717.5	4574.5	3273.25	4333.5	2548	19637.2	2655.5	62021.5	6368.25	3640.5	2595	3752.5	18143.5	3608.75	3964.5	2969.5	3421	2429.25	25796	8546	80414.2	18482.2	4252.75	6492
serum	15	V1	pregnant	Pfizer	264525	4239.5	406173	85352	4117	14675.5	4251.5	2885.5	191537	4125	41119.2	5100	2513.5	6692.75	2918.5	9510	2819.25	3493.75	3477.5	3949	2609.5	8572.75	4367.25	2570	2604.5	2344.25	28442	2666.25	33760	21491.5	3436.75	2583.5	3594.5	2488.5	4561.75	3853.5	2819	4237.5	2909.25	19753.5	4884.75	27235.2	15259.8	5055.25	4605.5
serum	17	V1	pregnant	Pfizer	267098	8944.25	459662	47783.2	3862.5	15261.5	3865	3261.75	19248	4290.75	34100.2	5897	379357	6602.25	2744.5	14288.8	3851.5	3872	2835.75	3822.5	2846.25	3595.75	4937.25	2850.5	2683.5	21307.2	266247	2782.75	71954	379230	3716	3716.75	3797	32333.5	4083.25	4155.5	2987.25	138008	808020	14510	4143.25	25979	4487	4302	4655
serum	18	V1	pregnant	Pfizer	42736.8	2932	55776.5	34402.5	3580.75	6269.5	3818.5	2725	112858	4316.25	5170.5	3519.75	17736.5	3762	2545.75	3744.5	2550.25	3217.5	2516	3607	2560.25	7072.5	4299.75	2750.25	2759	2382.75	41766	2651	67878.8	28291.8	3577.75	2694.25	3896.25	2600	10381	4115.5	3109	4612	49600.5	41315.5	15904.5	55330.5	12066.2	4825.5	4173.75
serum	19	V1	pregnant	Pfizer	470111	63780.5	436785	255131	4131.75	30891.5	9424.75	60937.8	97210.8	4218.75	138405	6869.25	1.07769e+06	15242.2	3241.25	15075.5	10266.5	3735	2579.5	3785.5	2693.5	7523	4288.25	3020.5	2730	37599.5	96864.2	2749	106442	89347.5	3602	2604.75	3793	3073	4038.75	3904	3499.5	6620.75	3912.5	14362.5	9675.75	20687.2	7740	4520.75	3599.25
serum	20	V1	lactating	Pfizer	14449.5	2788.5	22442.2	2957	3425.25	2687.5	3722.25	2535.75	4565.75	4070.5	2780.5	2583	2587	52772.8	2737.5	24320.8	56170	3576.25	2504.25	3965.25	2551.25	4936.25	4642	2871	3019.75	2454.5	24059.8	2511	53096.5	10974	3566.25	2601.5	3727	2535	3803	3953.25	3066	3180	2563	8211.75	3519	12258	3689.5	3970.5	5385.5
serum	21	V1	pregnant	Moderna	4806.5	3029.5	3292.25	2968.5	3523.25	5381.5	3680	2771.75	4584.5	4192.5	2803	2784.5	19431.5	3799.75	2737	3396.75	2480.5	3569.25	2801.25	3882.5	2551	3505	4118.75	2801	2735.25	8082.25	51498.5	2749.5	20964.2	65605.5	3633.5	2744.5	3736.5	46196.5	3852.25	4361	2700	4629	61782.2	6453	2807.5	5616.25	4901.5	3777	3179.75
serum	22	V1	lactating	Moderna	13020	2842.25	3690.5	11840.5	3668	2845.5	3987	2758.5	4981.25	4077	2864	3004	2798.5	18034.2	2807.5	25460.2	18994.5	3504.5	4046.25	3717	10221.5	6846.25	4112.5	3107.5	3075	2556.5	131971	2644.75	77235.5	103921	3710.5	2766	3408.5	300106	4078.25	3965.5	3066	12725.2	2412.5	20659	15745	23379.2	9391.5	4326.75	5566
serum	23	V1	pregnant	Moderna	166786	4782	273736	58720	4388.75	45660	3962.25	3511.25	93847	4360	19926.2	3001.75	2420.75	5376.75	2665	9316.5	2821.5	3496.25	3485.5	3542.5	2479	4956.5	4066	2944.75	2823.75	2759.5	32970	2575	51539.8	21254.8	3236.5	2714	3658	37388.5	3980.75	4043.75	3109.75	3486.25	2573.5	39158.8	3322.75	50333.5	15732.5	4429	3880.5
serum	24	V1	pregnant	Pfizer	311332	83919	271846	235944	4732.25	170634	4828.75	49142.5	90709.5	4307.75	78375	4945.25	657267	9903.5	3013	10198	6144	3677.25	4399	3762.25	2710.5	4528.5	4423.5	2945	2797	27715	57518.8	3004	66622.2	40862.5	3710.25	3050.25	3765	3363.25	5281.5	3934.25	3345.5	4789.5	1.29874e+06	22999	5093.5	22545.5	17574	4012.5	10697.5
serum	25	V1	pregnant	Pfizer	10372	4809.5	15986	4263	3344	5167.25	3870.5	2707.5	4307.25	3992	3552.25	2799	50848.8	4684.25	2964.25	12898.8	2593.25	3746.5	2675.5	3530	2519.5	3784.5	4383.75	2839.25	2849.25	13918.8	89497	2672	512450	19113	3709	2487	3559	4180.5	3541.5	3878	2804.75	3244	15096	42364.5	33660	27161	34396.8	4922.25	15437
serum	26	V1	pregnant	Pfizer	1.06981e+06	11311.8	547306	900574	4888.25	13538	6462.5	410063	34460	4453.5	32551.8	53838.8	239186	66290.2	2650.5	36106.2	75934.2	3630.5	2747	3687	51516.5	4057.5	4179.25	2891.75	2831.5	6838.5	134010	2564.5	276697	62220.5	3801.25	2861	3696.5	4025	3742	3894.5	5088.25	9385.75	3971	49602	4235.75	48055.2	41348.5	4817	4091.25
serum	27	V1	lactating	Pfizer	81381.5	91598	128384	26879.8	5735.75	17991	4406.75	22701	140360	4020	7041.25	3108.5	484822	7726.25	10178.5	14792.8	2573.5	3665	2861.25	3810	2755.5	6203.5	4259.25	3081	2855.5	13265.2	35996	3182	65461.8	22117.5	3495	2986.75	3684	4147.75	4536	3969.5	3195.75	3541.5	494008	19378	5772.5	43248.5	4262	4498.5	3298
serum	28	V1	pregnant	Moderna	125722	4338	30685	125097	4180.25	13295.8	4260	86072.2	34625.2	4245.5	186680	4801	461118	8745.25	2849.5	3854.25	35230.2	3616	2930.25	3661.5	3141.25	3977	4219.5	3456	2790.5	16714.5	65742.2	2573.75	103671	53778.8	3472	5247.5	3701.25	12837.5	3871.75	3727.5	3700	4445	803561	17169.5	37619	18694.5	9886.25	5310.75	3682.5
serum	29	V1	lactating	Pfizer	22574.2	13334.8	20187	16567.2	3873	78386	4719.75	9214	53808.8	4261.75	11510.5	3126	2585.25	3837	2584.75	4113	2273.75	3504	2530.5	3489.75	3071	5474	3941.25	2968.75	2779	2322.25	23389	2806.5	22848	16329.8	3393.5	2976.5	3660.25	183251	3998	4103	2761	5526	2344	10987	2993.5	18133.5	4914	3897	5565.25
serum	30	V1	pregnant	Moderna	678186	9457.5	400707	653094	5115.5	38205.5	5878	24038	152929	4360	15733.5	21519.5	2837.25	57410	2944.75	82571.5	57182.8	3495.5	3310.75	3635.75	2841	15568.5	4881.5	2716	2984.25	2383.5	164734	2428.25	129310	161860	3673.25	2526	3841	2858	3963.5	3933.5	2800	9767	2546	121992	32484.5	216021	12042.2	5324.5	3944
serum	31	V1	pregnant	Pfizer	99466.2	6018.75	130035	65614.8	3872.25	30843.5	4803.5	9739.5	37889	4315.25	30654	4498.75	507238	7239.5	2955	22417.8	4733.75	3536.5	4476.5	3804.75	2844.75	5755.5	4080.75	3777.75	2770.25	27611	73172	2685.5	72804.2	52388	3519	3559.5	3912.5	4193	3811.25	3787.75	4203.25	6624	59368.5	17364.2	6942.5	38360	8830	5507.5	24422
serum	32	V1	pregnant	Pfizer	54949.8	5799.25	73975.5	23450	4230.5	25393.2	3947	28307.8	171374	4270.25	10834.8	3173	2536	3716.5	2548.75	3678.25	2428.25	3561.5	2506	3917.25	2922.25	10069	4115.5	2749.5	2776.25	2297	20395.5	2564.5	17633.8	17179	3318.5	2894.25	3780.25	217230	4452.25	4319.25	3224.75	3985.75	2325.75	118524	7670.75	35116.5	29541.8	4014	4769
serum	33	V1	pregnant	Pfizer	8061	2573.75	11690	2885.5	3336	3390.25	3859.75	2453.5	4779	4060.5	2782.75	2712	6662	3862.25	2754	4489	2312.5	3592	2549	3608	2626.5	4436.5	3929	3053	2569.5	3523	40963.2	2584.75	61624	24132	3275.5	2494.5	3669.25	3784	3552.25	4009.5	2793	3852.75	348138	19303.2	9981.25	37830.5	5909	4345.5	4344.75
serum	34	V1	pregnant	Moderna	9523.5	2738.75	11069	4832.5	3680.5	3299.75	3768.5	2652.75	5136	4266	3038.5	2860	12386.5	4491.75	2770	8611.25	2723	3764.5	2770.5	3812	2691.5	3937	4001	2817.75	2791	6679	47243	2657.5	65223.5	35442.5	3637	7965.25	3614.75	5259	3762	4309.25	2998.5	3974.5	37014	19919.2	25372.5	50429.2	13852	4271	4282
serum	35	V1	pregnant	Moderna	6443	2567.75	4937.5	5809	3409	2670.25	3720.5	2647.5	4612.75	3928.5	2749.25	2666.25	2261.5	4000	2645	4138	2786	3532.75	2527.5	3646.5	2483	4339.25	4124	2631	2690.25	2350.5	76158	2391.75	86495.5	52067.5	3355.5	2837	3508.5	25016.5	3469.25	4038.25	3196.75	4962	2287.75	11157.5	4528	8706.75	5027.25	4079.75	3191.5
serum	36	V1	pregnant	Pfizer	4967.5	2823.75	3188.5	3193.5	3461	2647	3856.75	2740.5	4061	3942.5	2891.5	2904	2515.25	3863	2941.5	3838.25	2288.25	3553.25	2500.5	3801	2736.5	3815	4187	2946	2881.5	2371	52053.5	2738.25	114820	17820.2	3781.5	2494.5	3745.5	17034	3748.5	4325.5	3303	3446	2540	52653	6241.25	48467	13624.8	4078	5310.25
serum	37	V1	pregnant	Moderna	5353.5	7029.5	3335	3749	3644	2957.25	4030.25	2707.25	4044	4166.75	7647.25	2732.5	19598	4151.5	3613	3697	2644.25	3485.25	2419.25	3450.5	2609	3621	4166.5	3968.5	2593.25	19935	46806.5	2854.5	79714	25619	3424	2503	3557.5	5322.5	3770.25	3906.5	3121	3459.5	1265533	19235	3922.5	20067.8	9868.5	4125.25	5179.5
serum	38	V1	pregnant	Moderna	426768	18138.2	126140	475338	5803.75	38895.2	5214	22888.5	80241	4198.5	38048.5	26867	2437.25	21089	2715.25	5375.5	18883	3579.25	2948	3818.75	3211.75	4408.5	4145.5	2848.75	2965.75	2368.5	429760	2656.25	56883	508173	3733.75	3876.75	3846.5	6484.75	3879	3978.5	4778.75	8638.5	2302.5	101798	6974.5	111653	65919.2	4489	6460.5
serum	39	V1	pregnant	Pfizer	41157.8	4644.25	82107.2	13214	3584	25156.2	4846.25	7311	28561.8	4083.5	20974.8	3014.25	2565.75	3848.25	2818	3817.5	2616.75	3460.75	2633	3554	2690.25	4064	4040.75	2812	2759.5	2542.75	34299	2585.5	36593.8	13955.8	3680.5	3081.5	3811.25	31396.8	4527.5	4041.5	2893	3287	2672.75	21786.5	15461.5	13225.8	6426	3947	3428.5
serum	41	V1	pregnant	Moderna	21963	2573.75	16701	18267.5	3568.75	2802	3782	2848.5	4415	4112	2787	2889.5	18626.5	14372.5	3599.25	21315	13623.8	3626.5	2749.5	3857.5	3518.75	4982.5	4156.25	2889.5	3040.5	23131	306434	2690	108645	552592	3585.5	2745.25	3592.75	3140.5	3783	3944.5	4264.5	7039.25	254008	32482	3479.5	32754.2	25318.2	4157.25	9447.5
serum	42	V1	pregnant	Moderna	246965	16829.8	263164	101649	4228.25	149498	6551	102285	77714.2	4411	38406.2	4120.75	2634.75	5994.25	2678.5	6490	2830	3644	3021.5	3790.25	3062	4337	4867.25	2846.5	2789	2399.5	49697.5	2653.5	33441.5	36661	3483.75	3662.75	3958.75	110338	4636.5	4100	3740.25	4769	2548.25	23416.2	3235	32897.8	12119.2	4261	3709.5
serum	43	V1	pregnant	Moderna	8087	2688.75	4352.25	6367	3787.25	2653	3659	12193.5	4983.5	4190.5	2938	2701	2443.75	8676.5	2666.25	6578.75	5648.25	3346.25	2900.5	3844.75	11945	17593	4548.5	2989.5	2994.25	2507.5	32340	2521	32948.2	20877	3577.5	2711.25	3690.25	446472	3704.5	3876	3157	3720.5	2253	95930.5	130662	142989	37436.5	4348.75	4202
serum	44	V1	pregnant	Moderna	45843.8	3262	55721.5	44605.5	3950	26649.5	3944.75	26814.8	23202.5	4037.25	6661	3473.75	2477.5	4769.75	2607	4119.5	3506.75	3594.5	3410	3767	3099.25	4536.25	4945	2792.25	2786.5	2427.75	33577.5	2846.25	22476.5	32749.5	3656.75	2788	3552	95605.5	4242	3820.25	2774	4402.75	2508.75	7410.25	9431.5	10496	5611.25	5197	21474.2
serum	45	V1	lactating	Pfizer	291336	10748.2	383602	108004	4092.75	27096.8	4836.5	6120	24959.5	4410.75	40041.2	4233.75	2469	10440.8	2565.5	18856	3042.5	3598	2857.5	3590.5	2870.25	3783	4156.5	2772.5	2676.5	2204	66627.8	2673.75	68661.8	51551.5	3593	3144.5	3699.75	16042	3841.5	4030.75	3170	4346	3022	52475.8	7132.5	98775.2	10496.8	4154.5	3637
serum	46	V1	pregnant	Moderna	357847	12219.5	491500	154730	4143.25	21754	3953.5	19805.5	18620.8	4278	41344	5196.25	2390.75	6630.25	1469.75	10977.5	3628.25	5502.5	2069	1861.5	1316.75	1861.5	4728.5	1469.5	1522.5	1273.5	95795.8	2827	64176	84537.5	3460	2892.5	4016	17205	4262.25	4147.5	3706.25	8669.5	2526	14849	3303	17999	10012	4368.25	6963.5
serum	47	V1	lactating	Moderna	216454	14201.2	93987.5	196637	4242.75	31965.8	4540.75	28506.8	191170	4103	10647	5074.75	223940	11049	2610.5	17990	9381.75	3575.25	2551	3644.5	8577.5	15404	4236	2914.5	2564	50387	101624	2638.5	67850	96054.2	3668	3087.75	3674.5	3138	4568.5	3919.75	2977.5	10833.8	1247127	40015.2	9247.25	18261.5	22133.2	4232	14439.5
serum	48	V1	pregnant	Pfizer	4436.5	2822	3398.5	2891.25	3698.5	3275	3631	7660	7419	3961	2692.25	2755.5	4434.5	3684	2852.5	6256.5	2593.5	3518	2679.25	3674.5	9117	5663	4088.25	3173.5	2808	3578.5	46372.8	2495.5	48119	27195	3480.25	2592	3524.75	110224	4081.75	3912.5	2627	3097.5	28459.5	37308	10915.8	40233.2	9713	4642.5	3578.5
serum	49	V1	pregnant	Moderna	4234	2420	3029.5	2539.5	3550	2923.5	3605.5	2563.75	3966.5	4100.75	2540	2747.5	4186.75	4729	2809.75	6410.5	2705.75	3332.5	2363.5	3844	2625.75	3827.5	3751.5	2453	2732.25	4404	35375.2	2452.5	20580.2	31191.2	3480.5	2727	3677.5	2670.25	3393.5	3927.75	3294.75	3721.25	412347	62461.5	3401.5	163527	13949.5	4383.5	5267.25
serum	50	V1	pregnant	Moderna	66303.5	5633.25	55184	50459.5	5058	63803.2	4110	16102.2	65960.8	4092.75	25692.5	3173.25	2653	8773	3075.5	14354.5	6426.75	3358	8387.5	3676.5	4525.5	22765.5	3966.25	3333.25	3026	1286	25839.2	2580.5	17561.8	23109.2	3653.5	2942.25	3449.25	5141.75	4481	3986	3032	3510.75	2482.75	22110.5	3022.5	22500.2	11026.2	4603	3878.75
serum	51	V1	lactating	Moderna	94575.2	5430.5	81200.5	31933.5	4691.5	25261.5	4936	4387	54993.8	4177	13553	3367	2317.75	10815.5	4144.5	10795.2	7819	3247.5	6723.75	3970.25	2498	22783.5	4298	3846	2860.5	2554.75	75226.8	2684.25	136548	44880.8	3872.75	9402.5	3784.25	2941.5	5678	3943	8045.5	4400	2417.25	35009.8	94199.5	39012.5	27928.2	4730	8058.75
serum	52	V1	pregnant	Moderna	107148	2774.5	21053.8	108687	3801.5	3064.25	3888.5	7340.75	7950.5	4005.25	3096	5321	2459.25	80291	3035	59842.5	65206	3483.5	2670.5	3702.75	16982.8	3694.75	4149.75	2722.5	3198.5	2292	149249	2671	227550	89193.5	3843.5	8206.25	3798.5	1177872	3648.25	3909.25	3288.75	12612	2463.75	160121	3685.75	155612	83862	4433.25	4869
serum	53	V1	pregnant	Pfizer	438289	23320.8	790762	74242	4343	81009.5	5892.5	6724	60626	4372.5	103965	4978.5	2632	9881.5	2653.75	17367.5	3963.75	3714.75	4385.5	3774	2931.25	4189.25	4233.75	3275.75	2611.5	2333	131220	2880.5	80825.5	115554	3649	3631	3850	3762.5	4206	4134.5	3028	6181.75	2399.5	40837.2	6997.5	45491	27455	4737	3328.5
serum	54	V1	pregnant	Pfizer	471478	23095.5	411288	226452	10797.8	109037	6919.5	25114.2	194270	4322.75	125264	5905	2560.75	16038	2859.5	22745.5	7624.5	3853	4220.5	3821.75	2727.5	11891.5	5543.5	6215.25	2666.75	2842.5	76955.2	2918.5	19248.5	38853.5	3420.5	2734.75	3834.25	4306	4263.5	4003.75	3420.25	5147.25	2442.5	14130.8	6488	7473.75	4672.75	4100.75	5749
serum	56	V1	pregnant	Pfizer	3933	2651.25	2864	2507	3684	2724	3738	2525.75	5421.5	4217.5	2731	2864.75	2630.5	9570	12117.8	5567.5	22481	4686.5	2527.5	3745.25	6864.75	5171	5060.5	3057.25	3477.25	2833.25	26792	2979.75	40488.8	15139	3830.5	2801.5	3762.5	70858.8	3752.25	4000	2754	3063	2437.5	60910.8	4995.5	66536	9586.5	6165	9817.5
serum	57	V1	pregnant	Moderna	979628	5805.25	685698	787440	4329.5	12396.5	4187	4862	10521	4307.25	8789	55375.5	996730	130135	2909	80189.5	124986	3941.75	2838.25	3458.25	3607.25	4517	3938.25	3483.25	3491.75	191287	116382	2527.5	143373	76294.8	3778	2574.25	3526.75	2694.75	3614.75	4048.25	2982.5	6893.25	127322	134240	7350	305879	57075.5	3931.25	4936.25
serum	58	V1	lactating	Moderna	45669.5	2883.5	8428.75	28996	3605.25	2846	3669	2714.25	23116.5	4128.75	2960.25	2873	89334	37555.2	3230.5	12194	43217	3678	2784.5	3580.25	9962.75	20882.8	4260	3560	2726	64004.2	136216	2791.5	122830	115900	3733.5	2481	3627.25	2788.5	4783.5	3873	2886.5	8903	11614.8	41836.5	13231.2	34704.8	18621.8	4592	3484.75
serum	59	V1	pregnant	Pfizer	28353.5	2731	58021.8	3888	3596.75	3079	3730	8846.25	12308.5	4053	9974.5	2734	18917.5	6467.75	2721.75	19817.5	2733.25	3689.5	2719.5	3792.75	3912.75	14816	4062	3585.5	2774.5	14984	74172.5	2681.5	134364	30641.8	3549	2839.25	3630.25	3743.75	3911.25	4199.25	3000.5	4691.75	75876	41279.8	3312.25	67006.2	13888.8	4048.25	6039.25
serum	60	V1	pregnant	Moderna	513400	21419.5	373842	576925	4768.5	38768	6169.75	4733.5	36272.2	4392	36887.5	17031.2	2518	31624.8	2748.75	42236	37045.5	3583.75	2821.75	3580	2695.5	4781.5	4233	2913	2829.5	2449.25	102321	2915	104224	97311.2	3831.5	2826	3724	5499	4091.25	4009.75	3290.5	8229.5	2301.5	35864	14587	64709.2	43171.5	4053.5	5947
serum	61	V1	lactating	Pfizer	64053.8	2755	66234.5	44139.5	3600.5	4135.25	3753.25	8276	22186	4066.75	2688	2918.25	5820.25	34142.8	2987.5	35351	26962.5	3485.25	3388.5	3694.75	3624.25	9299.5	4008.75	2921	2932.75	3697.25	597057	2820.25	932156	301608	3872	12124	3886	81733.8	3872.25	4046	4428	18058.2	307193	23373.5	3833	22671	19265.8	24316.8	16604.5
serum	62	V1	lactating	Pfizer	21128	35727	26696	10766.2	4606.25	13410	5447.75	5231	67378	4242	4166	2993	521332	4066	2738.5	6585.5	2588.5	3915.75	2962	3794.75	2905.25	5680.75	4790.75	2930	2806.25	46954.5	22915	2753	34458.5	11447.8	3515.75	2813.5	3493	23830.5	4139.75	3872.5	2961	3246.5	376702	8215.25	3661	9346.5	2740	4204	5591.5
serum	63	V1	pregnant	Moderna	418674	4741.5	587685	180275	5249.5	30617.2	4580	11158	12753.5	4427.5	28526.8	4806.75	663411	12156.5	2605.25	11562	8482.25	3790	2695.25	3677.5	2812	4358.5	4333.25	2722.5	2769	71871.2	91522.5	3093.5	34748.5	105550	3671.75	3609.5	3784.5	296870	3784.5	4171.5	4417.5	11612.8	906477	54540.8	4564	51010.2	54087.2	4928.5	5229
serum	68	V1	lactating	Moderna	104789	4258	36168.2	99629.5	3769.25	9136.5	4050	8067.5	201817	4135.25	3793.25	4063.5	219172	13275.5	2755.75	7002.75	10965.5	3495.5	2670	3673	2859	37641	4430.75	2593.25	2861.5	13988.8	90815	2551	102723	62298	3492.5	2590.25	3707.25	66637.8	4649.25	4110.25	2879.25	7847.5	130388	18911	5735.5	8363.75	16097.5	3707.5	10736.2
serum	72	V1	pregnant	Pfizer	3960.75	5216.5	4775	2675	4334.75	11955.2	4886	3918.75	141736	4139.75	27035.2	3096.25	139932	3795	2956.75	7110.75	2484.5	3661.5	2894	3746.5	3080	18800.5	4213.5	3094.75	2878.75	9052	3817.5	2603	3191.75	2348	3640.25	2666.5	3767.5	9046.5	4980	4103.5	2827.5	2997.25	101996	4275.75	7886.5	4489.5	2743.5	4238.5	4096.75
serum	73	V1	lactating	Pfizer	249890	4409	342079	166422	3787.25	28003.2	4022	25131.8	122598	4194	13112.5	3597.25	2600.25	15408	2840.75	31099.8	8246	3626	2592.75	3722.5	3038.5	11444	4396	2731.75	2854.25	2401.5	71756.5	2475.25	89237.5	49242.8	3353.25	2833.5	3904.5	225186	4545.5	3922	3125	4715.5	2389.5	35342	3809.25	31330	28620.5	4558.5	7277
serum	74	V1	pregnant	Moderna	11207.5	4693.5	7910	7540	3643.25	4958.5	4086.25	2733	8164.25	4246	5582.5	2751.25	2418.75	7233.5	3074	10472	4177.5	3466	3162	3735.5	2443.5	6174	4313.5	3104	2671.75	2405	84889	2763	171918	43011.5	3775	2673.25	3869.5	100522	3779.5	4003.75	3837.75	4367.5	2403.75	57165	5147.5	51282	32289	4759	7911.75
serum	75	V1	lactating	Pfizer	927221	27680.2	826367	762358	5373.75	24615.5	5252.25	471089	55494.5	4312.5	26237.2	25746.2	585088	21742.2	3059.5	31609	19713.5	3512	2788.5	3644	27960.5	3861.5	4297.25	3144	2717	24339.2	195237	2722	231422	156019	3508.75	2881.75	3672.25	305708	4022.5	3945	3083.25	8128.5	6018.25	67184.5	8747	95058.8	18705.8	5202	6452.25
serum	76	V1	lactating	Moderna	648347	5350.5	701600	550492	3945.25	16171.5	4117.75	103647	100982	4321.25	26902.5	18701.8	48412.5	30086.5	2830	92277.5	20750	3508.75	2554.25	3748.5	6470.75	5247.75	4209.25	2972.5	2924.5	2494.25	142046	2769.5	212791	92027.5	3800.5	2471.5	3814.5	145003	5028.25	4146.75	4159	6879	25173	43070.8	3873	76782	14976	3891	6723.75
serum	77	V1	lactating	Moderna	647518	32065.5	477158	532257	4208.75	29493.5	7039.75	75898	165338	4417	90763	24707.5	392228	78435	2989.75	74579.5	49567.2	3815.75	2749.75	3820.25	2993	7013	4472	3975.25	2740	23133	151164	2846.5	125702	114982	3488.5	4057.5	3715.5	3885	4181.5	4019.5	3782.5	8867	38361	27667.2	5223	22079	21754.5	4604.5	3712.25
serum	78	V1	lactating	Moderna	27045	2765	7939	23503.8	3400.25	2936.75	3669.5	2646.25	18429.5	4148.5	2887.25	2695	31166.5	44590.8	2431.75	19659	47038.5	3675	2448.5	3653	2577	7527.75	4060.5	2804.25	2644.5	95181.8	559062	2659.25	114805	579049	3567.5	2502.5	3819.75	8598	3767.25	4088.5	3045	98722	1123357	16327	3615	16021.5	11595.8	3953.5	2986.5
serum	79	V1	pregnant	Moderna	3788.25	2734.25	2986	2637	3572	2635.5	3731.75	2568.25	8953.75	4012.25	2811.5	2610.5	2357.75	3618	2397	3106.75	2238	3450.5	2387.75	3801.25	2319.5	5208	4017.5	2763	2856.75	2314.5	28239.5	2510.75	35868.5	17164.8	3537.5	2761	3753	10650.5	3819.25	3723.75	2781.5	3023	2454.5	9399.5	8759.25	10527.8	5307.5	3937.5	4243
serum	80	V1	pregnant	Pfizer	8361.25	2569.75	7939	3064.75	3681.5	5260.5	3881	2886.75	4890.5	4214	2721.75	2695.5	2492.5	5692.5	2712.25	10396.5	2928	3755.5	3908.5	3698.5	2621	5433.75	4584.25	3071.25	2780.5	2316	68863.5	2594.5	104585	48537	3588.5	2601.5	3575	161400	3895	4191.5	3045	4469	43010.5	21341.5	9857	29057	15837.5	4623.5	4364.75
serum	81	V1	pregnant	Moderna	79111.8	11006.5	42322.5	68707.2	3749.5	7310	4217.25	23803.2	30221	4387.75	6001.5	3845	305114	4654.25	2675.75	8746	3547.25	3415.75	2516.25	3572.75	2618.25	3747.5	4750	2840.5	2754.5	18639.5	66811.5	2564	39323.2	62499.2	3570	2323	3606.75	3298	4029.5	3991.5	3301.5	6127.5	1202275	71150.5	4443	74552.2	10390.8	4938.25	3158.5
serum	82	V1	lactating	Moderna	151850	9289.5	103721	122785	3784	21466.2	4683.5	132870	27634	4260	11713	5009	2428.5	7170	2738	7043	4011.5	3522.25	2567	3738.5	12813.8	3881.75	4644.25	2930	2604	2349.25	108794	3212.25	51830	97542	3817.5	4294.5	3682.75	5922.5	4267.25	4585	2838.5	7116.5	2331.25	16643.5	4276.75	12400.2	13661.8	4624	3470.5
serum	83	V1	lactating	Pfizer	48789	112176	40902	37564.5	4523.25	66364.5	8870.5	26784.5	33871.2	4122.5	17373.8	3843.25	684701	7486	3707.5	10755	3573.25	3553.75	4855.5	3757	18196.5	6266	4266.75	2886.5	2589	89515.5	36585.5	3402.75	73514	14968.8	3835.75	3815.75	3923.5	8577.25	4858	4133	3340.5	4043.5	543900	14314.2	4904	25473.2	5801.75	4511.75	29452.8
serum	84	V1	non-pregnant	Pfizer	9964.75	4468	9485.5	4394.5	3475.75	3388.5	3618.5	103135	15572	4029	3413.5	2627.5	2326	12240	5546	20324	4554.5	3607.25	3709.5	3534.75	19270.5	19483.5	4441.75	4594	2721.5	2412.5	143258	2788.5	277410	85858	3734.75	3421.75	3812.75	108102	4190	4209.25	3350.25	6373.25	2528.5	14448.5	11529	19838.2	6371.5	4063	4973
serum	85	V1	lactating	Pfizer	670232	15105.5	219642	622403	4225.5	36744.8	3839.25	10046	37641.8	4470.25	20523	39384.5	2524.5	41973.5	3156.75	29835.5	47894.2	3687.5	3269.25	3747.25	3147.75	5970.5	5653.5	2810	3202.75	2289	199420	2735	251443	146234	3489	3421	3725	7107.5	3761.5	10432.8	3012	12798	2291	28045.2	3250	30152	12449.8	4279	3713
serum	86	V1	pregnant	Moderna	94098.8	5975	20752	101962	4076.25	22152.8	4356.75	16592	190202	4274.75	6852	4607.25	2429.5	6167.75	2747.25	6563.25	4074.25	3380.75	2582.5	3883.5	2541.5	6394.5	4241.25	2731.5	2666.25	2324.25	53083.2	2702.5	51014.8	42727.2	3612.25	2830	3650.5	5983.25	4507.25	4075.5	2902	4807	2417	55803	3209	67431.5	29127.5	4312.75	3413
serum	87	V1	pregnant	Moderna	8808.75	2856.5	10813	2737.5	3762	4638	4012	50102.5	7781	4321	3124.25	2905.75	46378.2	4544.5	2740.5	4762	2460.25	3854	4473.75	3692.25	46303.8	4350.75	4412	2823.5	2832.75	53237.8	26416.5	2752.25	8056	23233.2	3612.25	3262.75	3632.5	55804.8	4123.5	3866.25	2921.25	3367	179796	8488.25	3951	5383.25	4224.25	4045.5	4977
serum	88	V1	lactating	Moderna	123285	15286.8	31407.5	122428	3936.25	21342.5	7051	168568	58756	4378.5	74784	4761.5	178863	6556.75	4443.75	10419.5	3509.5	3467.25	2820.5	3589	35562.5	5266.75	3970.25	3551.5	2781.25	4637.75	75514.2	2541.5	35479	71124.5	3389.25	2748.25	3560.75	5415	4388.5	12416	3920.5	6253.25	54438.5	21418	6526.5	20448	16156.2	4358.75	5242
serum	89	V1	pregnant	Moderna	255055	5222.75	308652	183494	4279.75	28822.5	7067.25	105600	63819.5	4206.5	60445	5180.25	42818.5	18517.2	2831	39155.2	8724.5	3599.25	3314.5	3773.5	8809.25	6384	4494.25	2749	2689	2577	74515.8	2606.75	74051.8	53469.8	3466	3163.25	3691.25	3535.25	4183.5	3926.75	3278.25	4682	220203	21492.8	11115.8	46900.2	9411.5	4475.75	4499
serum	90	V1	non-pregnant	Pfizer	86838.2	2753	44283.8	89760.5	3390	5460.5	3796.25	21637.8	4443	4043.5	2895.5	3314.5	2443.5	55078	2644.25	46068.5	52233	3344.75	4221.75	3850.5	28813	4878	4511.25	3126.75	3072	2186.25	220621	2904	345278	120279	4129	2637.25	3807.5	8191.5	4826.5	4247	3543	14222.5	2396	40031	14169.5	63461.8	19304	4195	4786.5
serum	91	V1	non-pregnant	Moderna	5314.5	3122.5	3247.75	3586.75	3621.25	3288.5	3715.5	8068.5	6208.25	4224.25	2992.25	2568.5	27664	4977	3172.25	3731.5	3334.5	3640	3609.5	3562.75	3520	4950	4386.25	3350.75	2689.5	28500.8	55706.2	3298.25	40954.5	53586.2	4226.75	3517.25	4040.75	5228.75	5135	5088	3384	6465	149673	10453	5760.75	10189.8	7435.5	7225.25	10168.2
serum	92	V1	pregnant	Moderna	142580	10223	94858.2	127276	3609.75	6631.75	4586	8967.25	20390.8	4313.25	3941.5	5488.75	2617.75	26427.2	2651	16350	16832.5	3491.25	2462.5	3695	2619.25	6246	3989	2823.75	2792.75	2576.75	67046	2514.25	65628.5	55649.5	3455.75	3093.5	3687	4308.5	3569.5	3836.75	2880.5	5576	2471	37653.2	8944	38154	23907.2	4167.5	5324.5
serum	93	V1	non-pregnant	Pfizer	373050	41141	447285	208887	5426.5	84475.2	5543.5	62495.5	107829	4551.75	95397.8	8126.75	2631.75	32681.2	3046.75	49972.5	18943.2	3689.5	4252	3776.5	3531.5	6210	4369	3646.5	2634.5	2409.25	94357.8	2967.5	92926.8	60150.5	3789.5	29619.8	3808.75	2846.5	5399	4528	3868.75	4880.5	2284.25	36172.2	6298.25	43646	7657.5	4224	3433
serum	94	V1	non-pregnant	Moderna	239537	12724	417369	137569	5640.75	21839.5	14558.8	10170	104482	4364.5	52503.5	7145.75	627134	29400.2	2639.5	32805.5	21039.2	3742.25	3409.5	4012.25	4014.5	4735.5	7396.75	3259.5	2606	79866	92677.8	2779.5	71395.8	89346.5	3763.5	2593.5	3901.5	7078	5037.25	4363.5	3155.25	11154.5	1.46453e+06	15369	5404	14252	11242	4932.5	4121.75
serum	95	V1	non-pregnant	Pfizer	188703	58099.2	341283	61067	6261.5	54555	19864.5	9943.5	63315.5	4216.25	81716.8	4999.5	2547.25	8154	2873	18400	2874.25	3382.25	6745	3539.5	3077.25	4857.25	4328.5	3305.75	2700.25	2376.25	37067.2	2789	71770.2	17959.8	3757.75	3763.75	3884.5	130442	3583	4031.25	55045.2	3506.5	5408.5	96363.8	51449	94658.2	114364	4315.25	6156.75
serum	96	V1	pregnant	Pfizer	100224	3896.75	56929.2	71382.5	3798.75	7686	4598	22389.5	48676	4139	15636	3684.5	364540	3940.5	2489.25	3463	2597	3391.5	2347	3648.75	2620	3871.5	3935	2757.5	2752.75	23945.8	20454.2	2647.5	10493.2	21137	3700	2473.25	3752.5	17239.2	4045.75	3772	2566.5	3514.75	1.9538e+06	5398	5341.75	6817.75	3931.75	4356	3032.75
serum	97	V1	non-pregnant	Pfizer	1.36716e+06	146350	614718	1.29747e+06	6699.25	225862	19268.2	108127	220455	4668	205666	133900	3031.5	71194.8	4407.25	51550.5	61993.5	3864.75	6801	3995.5	6765.5	12592	4441.5	4717.5	3384.25	2487	315305	3117.25	277152	259936	4412.25	16315	3913	9422.25	5714.75	3990.5	3421.5	26394.5	2346	74565.8	5576.75	61566	58807	4251.5	6129
serum	98	V1	non-pregnant	Moderna	41947.8	2699	11866.5	40344	3599	6572.5	3715.25	10977.2	4256	4004.5	2765.5	2764	3083	46377.2	3083.25	29538.5	40457.8	3740.75	5237.75	3878.25	14653.8	4904.75	4298	3336.5	3104.25	4543	299672	3041	322867	241391	4410.5	4664	4065	188427	5244.5	4361.75	8200.5	21279	375342	46678	3022.75	35065	42589.8	8487.75	7415
serum	99	V1	non-pregnant	Pfizer	901292	280906	530132	861158	5184	71579	6790	312572	151376	4330.75	67931.8	65519	2438.25	62011	8423.5	58152.5	34566.5	3400.5	3729.5	3592.5	16143	4651.25	4531.5	3255.25	2946	2245.75	297848	2993.5	232833	190738	3946.75	3221	3919	6149	4112	3997.5	4230	21721	2360.5	108233	40176.2	204147	64232	4291.75	6397.25
serum	100	V1	non-pregnant	Moderna	408556	55556.5	232101	193606	5723.5	26995	7627.75	5161.5	36097.2	4397	59061.2	8563.75	2696.75	26570	3334	20794	11574.5	3560	3660.75	3858	3458.5	4723.75	4260.5	3366.25	2814.5	2513.75	140392	2869.75	183906	109791	3854	2557.25	4055.5	2837.25	4188.75	4093.25	3517.25	11080	2288	57003.5	5582.5	88742.2	34475.8	5625.5	3699.75
serum	101	V1	non-pregnant	Moderna	411293	24795.5	363986	291140	5532	194075	15279	68357.5	150284	4585	128329	19368	3321.5	34981.2	2915.5	24748.5	25469.2	3845.5	9800.75	4071.5	4299.75	7767.5	4860	4002	2821.5	2326.5	227049	2784.5	205242	163866	3702.5	3849.75	3998.5	4861.25	4859.5	4209.25	3625.75	17026	2387	28567	5910.5	23634	16066	3782.5	22682
serum	102	V1	pregnant	Moderna	25673.2	2749.75	4473.75	30456.5	3622	2711.25	3837.5	2759	6673.75	4144	2701.25	2753.75	2561.25	15073.2	2541.5	4746	16567.2	3398.25	2472	3744.5	2582.25	4642.5	4019.25	2741.5	2732	2375.5	153486	2575.5	90073.5	147105	3324	2421.75	3514.5	326034	3547.5	4097.5	3442.75	7070.5	2526	18806.5	4372.5	15876	10098	4376.75	5622.5
serum	103	V1	non-pregnant	Moderna	11002	2674.75	7752	13332.8	3684.75	2449.75	3721.5	4476.5	3479.5	4127.25	2887.5	2652.5	2365.75	19736.8	2818.5	26079.5	18062	3569	3004.75	3486.5	10210	3709.75	4432.5	2848.75	2709	2134	172207	2863.75	228531	174758	3893.75	2831.25	3809.5	2947.5	4227.5	4025.25	8291.5	15159.2	2248.5	39381.2	35332.8	42328.8	22395.5	4936	3663.5
serum	104	V1	pregnant	Pfizer	218461	3389	226851	93995	4138.5	17600.2	4673	48659.5	20366.5	4203.25	164276	3805	2404.25	8856.25	2637	5200.75	4023.5	3538.5	3070.5	3599.25	2759.25	3986.75	3989	4224.75	2545	2475	37287.5	2595.25	35255.2	37914	3326	3131.25	3497.25	3100.5	3678.25	4040.5	3968.25	4801.75	2368.75	20729.5	3300.5	19798.2	13014.5	3987.25	3258.5
serum	105	V1	pregnant	Moderna	185178	2933.25	60700.8	121518	6065.75	28014.5	8943.25	2619.25	78370.5	4248	34242.2	3888.25	2371.75	23981.5	2819.5	7757.5	12686	3576	2766	3813.25	2643	5893.5	4100.5	2743	2723.75	2823.5	77733.2	2610	61888.8	65952.5	3425	3889.5	3625.5	2624.5	4291	4063.5	3490.75	4353.25	2293	21290.2	5955	18467.8	11360	3981	4342.75
serum	106	V1	pregnant	Pfizer	237343	4196.25	479952	92989	4005.75	66383.5	4600.5	159865	74605.5	4614	126586	4082.5	745805	6107	2655	21629.5	4419.25	3342.25	3113.5	3589.25	3000	4060.75	3927.5	2857.5	2699.25	20654.2	27420.2	2622.75	83409	21347.5	3648.25	4819.5	3694.75	18984	5385.75	3915.5	3533	3412.5	84711.8	97612.8	6931	123260	68277.2	4297	6340.75
serum	107	V1	lactating	Pfizer	144234	23793	140852	118032	8409.5	15189.8	6096.75	64942.8	116656	4174	49195	6295.25	1.3028e+06	12800	2607.25	12593.2	7193.25	3674.75	3381	3826.5	7207	10809.5	4785.5	3297	2795.5	115543	83189.5	3601	61584	74767.8	4450	2847.75	4457.75	61616	10006.5	4190	3434.5	14266.2	492731	82210	4255.5	157048	27103	5054	3387.5
serum	108	V1	pregnant	Pfizer	952687	5957.5	282276	916576	4917.5	188989	4303.5	19032.5	10031.5	4156.5	53877.2	56905.5	2582	25454.5	2623.75	9268.75	31055	3530.25	396702	3561	2606	3617.25	4153.25	2597	2809.25	2499.5	145879	2570	147367	121822	3848	3051.5	3629.5	41430	3747	3946	3698	11154.5	2405.25	56757.8	8303.5	54637.2	33677	5500	12770
serum	109	V1	pregnant	Moderna	6625.75	2779.5	4016.5	4110.25	3566.5	2667	3901	3239.75	3941.5	3984	2876.25	2709	9716.75	4315.5	2454	3161.25	3017.75	3578	2638	3719	2670.5	3483.25	3869.25	2804	2682	8010.5	39898.5	2573.5	25822.8	28190.5	3405.75	2502.25	3735	289056	3380.25	4012	2893	3549.5	35280	25033.5	7440.5	18153	11856	3833.75	3307
serum	110	V1	non-pregnant	Moderna	16045.2	2764	7013	13299.8	3573.5	4750.5	3893.25	172878	7106.5	4052	2878	2618.75	2338.75	17487.8	2797	14033.5	13576.5	3526.5	4368	3679	67602.8	6512.5	4051.75	3913.25	2749.5	2347.75	170630	6944.5	194078	128722	3905	24827.5	4358.5	14211	4233	4080	4917.5	12716.8	2384.5	17932	2881.75	16178.2	12592.5	3903.75	3014.75
serum	111	V1	pregnant	Pfizer	39111.5	47781	35675	22279	6179	41202	4127	7779	191508	4269.5	15706.5	2936	2372.5	3644	2784.75	3195	2638.25	3474.5	2252.25	3635.5	2569.25	13496	4100	2645.75	2670.25	2557.5	8724.5	3098	6682.75	7969	3387.5	2653	3479	9745.5	4466	3992.75	2946.75	2921.5	2420	3858	2656	3173.75	2554	3549	2622.5
serum	112	V1	lactating	Pfizer	190460	3568.5	262834	86956.2	3857.5	14164	5794	12415.5	44058	4039.25	6323.5	2901.25	2579	10024	2575.5	15263	3681.25	3595.75	2576.5	3647.75	2776	4176	4272.5	2648.25	2874.25	2379.5	38580	2408	29137.5	29953.5	3324.5	2689.25	3569	3865.5	3626.5	3890	2640.5	3268	2408	10781.5	3794	19429.5	4845	4224	6148
serum	114	V1	pregnant	Moderna	207948	2904.5	16800	231760	3785	28846.5	4122.5	117874	19904.2	4144.5	6832.25	7349.25	97727.5	7773.25	2609	3336	8106.25	3400.25	2970	3685	3791.5	3715.25	4325	2780.5	2833.75	3891.25	62537	2602.5	52320.5	55920.8	3620.75	2961.5	3727.25	3716	3773.5	3849.75	2821.5	5109.25	4069.5	77127.5	4051.25	99599.8	22025.5	5067.25	5518.25
serum	115	V1	lactating	Pfizer	12390.5	2906.5	13378	7770	3472	4782.5	3483	2550.75	19984.5	4106	2746.5	2760.75	64956.2	9351	2575.75	12031.5	5357.5	3332.25	3173.25	3480.5	2537.25	21961	4348.5	2821.5	2684.25	81155	51720.5	3026.5	73001.5	29719.5	3615	2842.75	3672.5	30191	3560.5	4007.5	2772.25	3536	9114.5	12657.2	8001	25910	4212.5	7125.75	4379
serum	118	V1	pregnant	Pfizer	25757	2901	5071	28260.5	3456.25	3116.75	3927.25	30411.5	3877	4088.75	3244.75	2762.25	2235.75	15903	2858.25	4827.5	18652.5	3567	2749.5	3490.25	37930	6516.25	4303	3700	2540	2383.5	169782	2861	165402	147708	4055.25	2566.75	3717.75	11827.2	6696.5	4001	3295	15797.5	2478.25	13029.5	18165.8	14649.8	8165	4021	3672.75
serum	2	V2	pregnant	Pfizer	464600	175069	217764	425410	4359	25727	5798.75	17223.5	80078.5	4277.75	77236	15340.5	2550.75	24851.8	19792	58798.2	22812.8	3582	2648.75	3569.25	2628.75	5625.25	4129.5	3439.75	2764.75	2569.5	89257	3526.5	110092	65864.8	3653.5	3523	3874.25	54006.2	4648	3991.25	3987.5	10574.5	2491.5	11516	9776.5	13180.2	7500.75	4834.5	2927.5
serum	3	V2	pregnant	Pfizer	39129	2679.75	27028.5	31381	3682.75	3568	3914.25	3419.5	3812	4165	2988.5	2932	2364.25	30915	2797.75	30584.8	24001.5	3535.5	2846	3908	2538.5	4651.25	4161	2648.5	2842.5	2514.5	66911	2532.5	100971	42577.2	3484.5	3030.5	3714.5	5678	3752.75	3930.5	2623.5	4988.25	2457.5	14684.2	3693.75	23038.5	6469	4381.75	6095
serum	6	V2	lactating	Moderna	129733	2874.5	26465.2	135178	3613.75	3408.75	3695.25	2792.25	4678.5	4091.75	2712.5	5746	2591	73913	2793	20847.2	90035.8	3623.25	2598.25	3713.75	2790	3734	4577	3036.25	3042	2231.25	280516	2780	332550	175850	3823	2591	3672	39421	3708.75	3988.75	3254	14786	2356.75	20226.8	4149.5	26713.5	10382	5273.25	3086.25
serum	8	V2	lactating	Moderna	108193	2780.5	55184.5	81484.2	3578.75	2841.5	3779.5	2651	16249.5	4076	2801	4561	2500.25	149649	3001	99163.5	142818	3607	3043	3812	2955.75	17004.8	4962.5	3145.25	5322.75	2342.75	339262	2985	577504	196399	4109.5	2563.5	4051.25	4951.25	5586.5	4134	9852.75	30080	2512.25	82824	7300.75	47925.2	85659	4227.5	33456.5
serum	9	V2	pregnant	Moderna	351938	17307.8	200736	298152	4829	37791.8	12166.8	21432.5	40263.5	4506	16227.5	27891.8	2444	30910	3095.75	21090.5	23459	3692.75	3202.5	3710.5	3327.25	4173.25	4383	2969.5	3021.75	2325.5	351174	2728.5	544533	156846	4014.75	3066	3898.5	4520.75	3934	4549.5	3167.75	14450.2	2616.5	16022.5	3866.5	13162	10747	3753.5	3999.75
serum	10	V2	pregnant	Pfizer	390831	4211.75	152867	367691	3830	13200.2	4218.5	4305	65957.8	4202	12744.8	17511.5	2467.25	20817	2499.75	11262.5	22684.8	3480.5	2374	3845.25	2454.75	5384.5	5988.75	2910.25	2774.75	2338.5	49134.8	2756	48778.2	36210.2	3457.5	2511.75	3618.25	21743.8	4757.5	4023.25	2993.5	6092	2368.25	11944	3173.75	14846.5	6875	4843.25	4064.25
serum	11	V2	pregnant	Pfizer	24781	2772	5500.25	27321.2	3776.25	2940.5	4000.75	2768	10563.2	4319.75	2852.75	2888.25	9105	14548	3315.5	11202	16802	3707.75	2858	3819.25	3057.25	6816.5	5061	3455.25	2910.5	4485.5	45710.5	2654	46181.5	29085.5	3531.25	3961.75	3674.75	2625.75	4033.75	4090	2891	5143.75	153376	15643.8	3653.75	14934.5	16353.2	4062	12874.5
serum	13	V2	pregnant	Pfizer	1.07316e+06	67579.5	598063	984828	4416.75	26339.2	6954.25	154766	185924	4364.25	111198	56142.8	2775.5	46080	3574.5	61017.5	28917	3754.5	3143	3677.25	6769.25	4797.25	6147.25	5159.25	3016.5	2548.75	38770.2	3048	56789	27189	3407.75	2514.25	3767.5	3332.5	4388	3988	3304.75	4671.25	3058.25	40831.2	11529.5	21866.5	36745.5	3702	5682.25
serum	16	V2	pregnant	Pfizer	440364	7270.5	279635	310984	4068.5	12651	4056.75	3234.75	22275.5	4415	16152.2	21290.8	325035	27453.5	2660	17770	27929	3643.5	2765	3770.25	2682	3516.5	5046.25	2787.5	2909.25	11817.5	148590	2847.5	71617.8	191072	3921.25	3456	3896.5	24472.5	3628.25	4024.5	3181.5	54631.2	734777	9060.75	3787	15299.8	4289.5	4571	4303.75
serum	19	V2	pregnant	Pfizer	1590386	70753	888261	1434037	5343.75	32310.8	10458.5	64951	103693	4465	166083	123068	1.15816e+06	87884	3157	63246	110629	3630.5	2568	3946.5	2590.5	4854.5	4489.5	2829	3210.5	22056.5	87880.5	2798	155470	64737	3687.75	2527	3771	2786.25	4268.75	4119.5	3514	10864	3680.25	14651	10724.2	29819.5	7906.25	4187.75	3622.25
serum	20	V2	lactating	Pfizer	43898.5	2851.75	34738	40106.5	3725	2784.25	3806.25	2643.75	4389	4148.75	2904.25	2805.25	2587.5	126947	2860	41889.2	279760	3718.5	2587.5	3599.5	2652.25	4292.5	4743.5	2840	3017.25	2336	35710.5	2802	69715	19129.5	3530.75	2348.5	3432	2705.25	3913	4100.75	2764.75	4899	2555	5037.25	3100	6240.5	3435	3677.25	4412.75
serum	23	V2	pregnant	Moderna	664920	4649.5	580118	437342	5004.75	35488.5	3752	3551.75	68114	4314	19256	22808.8	2316.5	61546.2	2860.25	40111.5	50894	3627.5	3196.75	3670.25	2621	4075.75	3978.5	2967.75	2971	2727.5	105913	2690	105038	96455	3626.5	2657	3677.75	35452	3840.25	3981	2976.5	11193	2245.25	59296	3379.5	56538	41130.8	4570.75	3752.5
serum	24	V2	pregnant	Pfizer	1.3687e+06	98810.5	415031	1320595	8672.25	173359	7400.5	51995	99884.8	4494	90903.5	109684	652712	86534.8	3253.5	37154.8	100956	3675.25	6087.25	3756	3060.75	5354.25	4145.5	3657.75	3443.5	30579.5	163750	3241.25	145698	119250	4171.5	2951.5	4103.25	4076.5	6180.25	4058.75	3095.5	13241.5	1.4088e+06	22225.5	4510.75	20741.5	22318.8	3860.25	9072.5
serum	26	V2	pregnant	Pfizer	767784	10619	353029	651318	4374	13657.5	5953.75	432298	35438	4408.25	29841	36553.5	252490	44116.2	2737	18298	50913.8	3511.75	2559	3575	34050.5	4031.5	3885.5	2713	2842.5	6347	58460.8	2599.25	136574	28064.8	3431.5	2839.75	3665	3908.75	3861.5	3998.5	3296	4911.25	3843.5	13527	3656	11658.2	9753.25	4310.5	3655.5
serum	28	V2	pregnant	Moderna	688944	4426.5	294180	586820	4662.5	14996.8	4512.5	102586	174854	4073.5	222046	33698.2	548060	75395.2	2964.5	26766.2	105201	3652	2830.75	3658.25	3333.75	9085.5	4520.75	3188.5	2743	18663.8	89760.5	2706	224340	52187	3577.5	5695.25	3655.25	13790.8	6128	3961.5	3539.25	6291	928611	28071	37717	26409	16932.5	5102	3452.25
serum	32	V2	pregnant	Pfizer	300640	4457.75	254176	239144	4160.75	17556	3993.5	20083	154714	3980.25	15258.5	7992	2589.75	7958	3003.75	6988	9197.5	3452.5	2609.75	3841	2608	6778.25	4179.75	3084.75	2788.25	2181	87724.5	2723.5	87570.2	83571.8	3389	2631.5	3579.5	255475	4196	4283.75	3340.5	13315.5	2508	208677	6262.25	78108.5	19600.2	4002.75	4330
serum	35	V2	pregnant	Moderna	52168	2800.25	25397.5	43106	3647.5	2649	3445	2848.25	5172.75	4200.75	2858.5	3271.5	2376.5	43699.2	2510.75	29587.5	37418.8	3663.75	2401.5	3526	2675	4079.75	4321.5	2772.25	2739	2434	125798	2700.5	234851	61811	3550.25	2701.5	3556	23233	3536	3954.75	3395.75	9118.25	2534	15788	5291	14649.2	12219	4258.75	3394.5
serum	39	V2	pregnant	Pfizer	648930	4433.75	255525	589236	3860.5	23579.5	4640	6626.25	25031	4437	20603.5	26638.2	2374.25	55516	2604	79228	32329	3420	2608.5	3673.5	2650.5	4041.5	4157	3019.5	2919	2446.25	157520	2799	206146	94483.5	3475.75	2665.5	3715	27679	4320.75	3955	3263.5	11992.8	2384.5	33776	15159.8	32171	18160.5	4109.25	3629.5
serum	40	V2	pregnant	Moderna	54452	2776.5	26411.5	56679.2	3522.25	2991.25	3765	2750.5	5172.5	4086.5	2836	3249.25	25976.2	61012.5	3046.5	41314.5	64975.2	3482	2661.5	3819.5	3050	4700.75	3911.5	3064.5	3052.75	17109.8	204772	2594.5	157314	240499	3659.5	2593	3716.5	3287.5	3875.75	4227.25	3475	16427	266916	85386.5	4018	77509.8	78755	4737.75	10833.5
serum	42	V2	pregnant	Moderna	801397	14402.8	437042	599175	4399.5	122232	6262.75	91026	72017.8	4483	34852	40105.2	2505.25	47061.5	2737.75	12430	35118.5	3698	2763.5	3683.5	2675.5	3808.25	5027.5	2811.25	2751	2571.25	60249	2987.25	62681	35404.5	3577.25	3655	3696	89479	4425	3981	3219.5	6320	2508.75	41774.2	3549.5	43444.2	30440.2	4562.75	3484.75
serum	44	V2	pregnant	Moderna	329670	3684.25	178869	276848	4041	21952.5	4122.75	25801.2	19871.2	4390.75	6645.5	18154	2601.75	145420	2748.5	61765.2	101091	3701	3090.75	3769.5	2674.75	3930.75	4688.75	2752	3007	2587.25	68718.5	2714.75	68166.5	45853.5	3773	2853.25	3504	83178.8	4252.75	3982.25	2876.75	6928.5	2947.75	37266.8	9028.25	49807.5	23366.8	4909.5	20098.8
serum	46	V2	pregnant	Moderna	621773	9304.25	469723	438754	4250.25	14770.8	4046	13659.2	8898	4072.25	29297.5	30970.5	2474	34782.5	2618.75	22890.2	29129.8	3738.25	3418.5	3731.5	2477.75	3435.5	4793	2662.5	2667.5	2474.75	149832	2644.5	188206	113693	3546.75	2759	3544.25	13113.2	3791.25	3958.5	3232	16066.8	2503	17448.5	3237	19042	14070	4151	5288.5
serum	47	V2	lactating	Moderna	1.09334e+06	12519.8	376304	813192	4592	28324.5	4586.5	24594.8	146608	4362.5	9176	58813.8	194115	68035.5	2728	23127.5	70222.8	3415.5	2525	3624.25	3207.5	6156.25	4190	2640.5	2828	18978.8	120274	2655	116239	95006.2	3489	2783.75	3802.25	2942.5	4201.75	3920	2838	12345.2	1.11754e+06	95968.2	8108.75	42407	85224.8	4458.75	11804.2
serum	49	V2	pregnant	Moderna	19298.5	2720.5	3671.75	18360.2	3507	2763	3593.25	2769.25	3933.75	4098.5	2757.5	2715.5	3107	30270.2	2704.25	11498	29945.8	3716	2615.25	3954.75	2669.25	3698	4077	2830	2890.75	2726.25	112713	2784.5	74041	93578.2	3685.5	2776.25	3703.5	2796	3931.75	4022	3444.25	11796.2	365842	87178.5	3583	169423	46781.5	4202.5	4986
serum	55	V2	pregnant	Pfizer	24034.5	2613.75	8068	16913.8	3615.5	2889.5	3662	2565.75	4340.5	4030.75	2904.75	2728	2469.5	23114.8	3356.25	7752	22098.2	3401	2938.75	3698.25	2752	4583.75	4811.5	2886	2808.25	2397	242292	2743.5	172211	147502	4039.25	3014.25	3745.25	63245	3712.75	3993.75	3035	8524.5	2453	57193.5	4095	83076	28196	4469.5	7384.25
serum	64	V2	pregnant	Pfizer	44824	2835.5	22039.8	44654.5	3660.5	5928	3774	2701.25	13818.5	4286.5	3548.5	3019.5	4914.75	31456.2	2658.5	28199.8	26244.2	3554	3202	3679.25	2584.75	6109	3999	2971	2874	2432.5	62165.5	2593.5	92578	46297.8	3474	2482	3745.5	3054.75	3731.25	3891.25	3041	5769.25	2485.5	31104	3051.5	85361.5	13120.2	3807.75	3151
serum	65	V2	pregnant	Moderna	72858	2866	12752.5	80128.5	3639	2557.5	3808.5	2703	5149.25	4071.5	3021.5	4188.5	2446.5	246299	2610.25	32210	347002	3475.25	2408.5	3773.5	2681.5	3961.75	4056.5	2686	3841.5	2303.25	153955	2793.75	263215	83089.8	3710.5	3494.5	3655.5	16563.2	3932.5	3999.25	3394.25	10901.5	2299	80008.2	16257	121128	55082.8	9975.75	4348.5
serum	66	V2	lactating	Moderna	1373790	21273.2	840605	1.1773e+06	4805	64297.8	4250.5	162447	230327	4469.25	65796	109992	2553.5	106912	2817	60305.5	90705	3579.75	2622	3814.5	2992.25	7271	4085.5	2880.5	3208	2341.25	238044	2905	440314	93437.8	3839.5	9786	3951	10630	5249.75	3880.5	4465.5	11949.8	2542	86734	15644.2	121164	42875.2	4266.5	5614.25
serum	67	V2	pregnant	Moderna	51523	2838.75	68817.8	22066	3509.25	2812.25	3854.25	3653.5	7572.5	4189	2870.5	3000.5	22960.5	40231.5	2589.5	42888	21084.2	3706	2429	3833.75	2815.75	4705.5	4028.25	2658.75	2750.25	26484.8	89989	2666	221221	42366.5	3753.5	3349.5	3738.75	189205	5164.5	4015	2948.5	6638.5	1.28956e+06	14469	5111.75	21500	10589.8	5609.25	6344.5
serum	69	V2	pregnant	Pfizer	4189	6016.75	3184	2456.5	3617.25	5531.75	4018.75	16473.2	11777.2	4145.5	3658.75	2822	2459	3876.5	2764	3883.25	2293.75	3472.5	2489.5	3766	2686.5	3604.5	4583	2625.25	2729.5	2374.25	3887	2571.5	3353.5	2502	3533.25	2515.75	3612.25	14142	3875	3976.75	3225.5	2847	2481.25	4123.5	3608.75	3526	3473.25	3839.75	2824.5
serum	70	V2	pregnant	Pfizer	8500.5	2574.5	4144.5	5453	3667.25	2631.25	3713.5	3002	3688.5	4127.75	2942.75	2837	2401	8319.25	2652.5	6767.5	5873.75	3695.25	2906.75	3702	3210.75	4036	4385.5	2875.5	2753	2303.5	38734	3217.5	63322	21067.2	3683	3161.75	3633	3375.25	4837.5	4139.75	3618.5	5646.5	2308.75	14928.8	11096.8	15926.8	9557	4005	3575.75
serum	72	V2	pregnant	Moderna	594179	7669	291386	555278	7988	71647	7911.5	30397.2	57977.8	4193.5	36882.5	52557.8	2482.5	52688	2862.75	27365	42681.5	3430.5	3379.25	3802	3335.5	3923.5	5109.5	3400	3073	2258	115998	3131.75	114400	93252	4203.5	7142.5	3884	3468	4442.75	4140.25	5619	12887.5	2366.5	35856.2	9761	38054	27467.2	6890.75	41857.2
serum	73	V2	lactating	Pfizer	550070	3959.25	273985	481682	3956.75	26595.5	3934.75	27175.5	111548	4192.5	7880.5	16458	2312	47874.2	2746.5	30007.5	47558.2	3633.75	2626.75	3691	2842.75	12928.5	4348.25	2716.5	2837.75	2471.75	79802.8	2605.75	93521.5	55592.5	3266	2565	3762.5	187067	3860.75	3896.5	2899.75	6535	2294.5	17838.2	3813	20993	11940.5	4644.25	7738
serum	74	V2	pregnant	Moderna	83587.5	3755.75	20320	96651.5	3890.5	4312.75	4083.5	2628.5	6191.25	4302.25	3625	6014.5	2564.25	112712	2770	34411.2	145417	3455.25	2829.25	3665.5	2442.25	4625	4030	2758	3471	2423.25	109814	2638.25	154314	63751.5	4152	2564	3855.5	76014.2	3587.5	3865	3574	9813.25	2440.75	61254.5	4583	93053.2	43576.5	4700.5	6017.25
serum	75	V2	lactating	Pfizer	1.94736e+06	18652.8	744154	1.72568e+06	5113.25	16339.5	5138.75	380301	71181.5	4318.5	17263.5	139212	434065	97256.5	2942.5	48758.5	94090.2	3575	2709.25	3607.5	33031.2	3807.5	4226.75	3109	2902	13954.8	119818	2728.5	172697	83580.5	3769.25	2775.75	3572.5	308648	4202	4049	3272.25	12670	5790	15277.2	8112.5	49079.5	10182	5367.25	6584.5
serum	76	V2	lactating	Moderna	1486136	5052	850407	1.45251e+06	4837.5	11721	4228.25	69707.8	75578.8	4248	14482.2	162066	28289.5	95942.5	2805.5	124530	92889.8	3638	2782.5	3762	4950	5186.5	4043.75	2790.75	3610.75	2244.75	167482	2774.75	305231	99673.5	3774	2458	3595.75	99567	4951.75	3970.25	3783	13187.5	19386.8	38406.8	3972	79985.5	12959.5	4040.75	5762.75
serum	77	V2	lactating	Moderna	1640118	25126	860556	1.55954e+06	5117.75	20758	7018	61452.2	138422	4335.25	64367.2	194944	299780	182842	3009.5	141992	169975	3546.75	2720.5	3744	2879	6882.5	4383.25	3269.5	5162.5	15059	163764	2683.75	261025	90730.5	3525	4158.5	3724.5	4120.5	4077	4010.75	3580.25	11607	35305.5	34120	5312	26137.5	31077	4693.5	4177.5
serum	78	V2	lactating	Moderna	115214	2712.75	42144	125844	3787.5	2982	3887.5	3059.25	8216	4171.25	2943.5	5132.25	19126	226934	2306.5	114860	244995	3547.5	2358	3726.5	2518	5175.5	4126.75	2756	3741	26602.8	916966	3180.5	347394	875199	4427.25	2592	4157	8318.25	3918.75	4038.5	3528.5	196404	988462	15499.2	3486.75	17489.2	9568	4080.75	3133.25
serum	79	V2	pregnant	Moderna	30823	2564.75	9367	26181.2	3522.25	2638.5	3804.75	2725.75	8529.5	4072.25	3069.25	2911.25	2401	49206	2471.75	10529.8	48858.8	3433.75	2511.5	3719.75	2259	4875	3980.75	2722.25	2774.5	2269.75	192680	2833.75	267126	96611.2	3656.25	2818	3673.25	13357.2	4000.5	3829.75	3793	12959	2320.25	95278	10748	65619.8	38860.8	4374.5	5336.75
serum	80	V2	pregnant	Pfizer	22517.2	2698.25	10390	21140	3583	3765	3791	2629.75	4160.25	4221.25	2945.25	2810.5	2355.5	22940.5	2596.5	12569.8	29961.8	3362.75	3041.5	3796.5	2599	5514.75	4726.75	2836	2930.25	2438.5	87180.5	2645.75	100306	73648.5	3725	2569	3679.75	116144	3673.75	4054.5	2966.5	8645	2523.5	12771.8	7384	20256	10436.5	4109.5	4234.75
serum	81	V2	pregnant	Moderna	770004	12260.5	343852	654907	4252.5	9813.5	4247.5	28487	34624.8	4321.5	9728.25	46372	380504	103002	2449.5	26949	119218	3298.25	2585	3822	2647	3618	4788.25	2975.75	3017.75	21362.5	126718	2552.5	115887	106465	3549.5	2601.75	3813.5	2940.5	3882	3931	3035	11442.5	1427347	171060	4340.75	363685	23830.2	5102	3147.25
serum	82	V2	lactating	Moderna	1.7765e+06	13447	918887	1.69572e+06	5234	31063.5	5797.25	190842	58890	4528.25	24592.8	177663	2738.5	133284	2595	91228.8	125554	3631.5	2521.25	3697.5	24467	4728.5	4690.75	2726.25	3369	2338.25	236124	3365	304244	165202	4011.75	4146	3745.25	6422	4403.25	4644	3022.5	19340.2	2494.5	57056.2	4767.5	96987.5	32643.5	5884.25	3952.25
serum	83	V2	non-pregnant	Pfizer	374020	95925.8	142910	346378	4558	58697	8077	23861.8	28147	4348	15504	21352.8	658213	43351.5	3415	23628	33600	3575.5	4095.25	3640.5	12593	6404.5	4256.25	2907	2982.25	54449.2	86091.5	2936	153217	46188.5	3824	3555.5	3853	7876	4971.25	4119	3110	6863.5	489398	14130.2	4288	17746.2	8728	4344.25	26325.5
serum	84	V2	non-pregnant	Pfizer	56836.2	3210	10676.2	58064	3490.5	2815	3722.5	89845.5	10727	4083.5	3015.5	2817.25	2297	48375	4517.5	23656.2	46318.5	3657.25	3096.5	3504.25	41006.8	8295.5	4291.25	3540.25	3149	2291.5	164406	2843	254777	136490	3752	3398.25	3741.25	89353.8	4240	4111.5	3206.25	17970.5	2292.5	12601	9891	13214	8144.25	3979.5	4349
serum	85	V2	lactating	Pfizer	482380	14944.2	209125	443798	4385	33382.5	4004.5	10310	37244	4398.75	21063	27576.8	2685.75	120226	3032.5	20315.5	159151	3600	3239.25	3925.25	3067.75	5011.25	5709.5	2885.25	3574.5	2505.75	87688	2856.75	96656.2	67616.5	3378.5	3439.75	3492.5	7217	4015.75	10100.5	2908.25	7331.5	2508	10261	3098	16251.2	4622.75	3763.5	3723
serum	89	V2	pregnant	Moderna	789387	4268.25	310200	730275	4170	18583.2	5793.5	84886	74355.2	4449.5	40679	47552.5	26356	71428.8	2699	34581.5	80144	3609.25	2892	3505	3906	4778	4283.25	2826.25	2921	2626.5	63086.5	2424.75	99946.8	35342.8	3404	2728.25	3513.5	2877	3844.5	3943	2895.5	5647.75	164373	24731	9554.5	38608.5	15884.5	4548.25	4577.25
serum	90	V2	non-pregnant	Pfizer	42818.5	2630.75	26363	40468.8	3502	5764.5	3695.25	27537	4668.5	4095	2680.5	2727.75	2396.75	36052.5	2647.5	33892.5	30569.2	3439.75	4140.5	3897	25230.5	4618	4429	3300.5	2913.5	2343.75	131126	2857	223803	66619	3864.5	2644.5	3914.75	7595.5	4561	4149	3244.75	9077	2475.5	10938	13819.2	23349.2	5226.25	4284.25	4972.75
serum	91	V2	non-pregnant	Moderna	41426	3081	9920.5	42220.5	3496.25	3167.25	3692	6230.25	6526.5	4149	3044.5	3222	21686.2	40008	3189	10140	37884.2	3756.25	3774.75	3875.5	3269	5037.75	4348.75	3178.75	3264	28044	142254	3417	144772	112596	4292.5	3170.5	4031.5	4678.5	5018	4886.75	3530.25	19584	144326	25951.5	5255.5	22519	19599.5	6705.75	9687.5
serum	93	V2	non-pregnant	Pfizer	888567	37176.2	684376	613673	5462	81542	5603.5	60796.8	94428	4431.5	104780	46104	2718.5	97545	3060	72129.5	62178.2	3701	3675.5	3662	3660.5	5059.25	4264	3590.5	3087.5	2405	116342	2754.75	169053	64000.5	3638.75	25596	3814	2857	5152.25	4611.25	3799.75	6489	2797.5	21718	5781.75	17465.5	9823	3826.75	3145
serum	94	V2	non-pregnant	Moderna	459210	9782.75	422690	348170	5379.5	16261	11472.5	7821	109282	4350.5	35786.5	29091.2	492899	127104	2530	79095	106082	3494.5	3075.5	3759.5	3698.75	4841	6455	2934	3253.75	48833	147148	2861.75	124432	121366	3837.5	2604	3828.5	6905	4798.5	4169.5	3135	19067.5	1196813	21584	4668.25	26499.2	13112.8	4686.25	3932.25
serum	95	V2	non-pregnant	Pfizer	534534	54067.5	368353	426892	6553	52159.8	17464	9685.5	69984.2	4437	67434.5	29566	2602	42185.8	2738.5	26534.8	26870.2	3598.75	5612.75	3753.25	2911	4546	4229.25	3409.25	3036.25	2379.25	65448.8	2880	90419.5	41228.8	3473	3564.75	3922	112091	3697.5	4062.5	48338	5782	2237.5	37659.2	52410	52611	45430.8	4230.5	6225.75
serum	97	V2	non-pregnant	Pfizer	893230	132481	340327	881942	6144	185681	17448.8	95814.2	174935	4691.5	156509	93099.2	2912	49727	3761.75	29385.2	45931.5	3604.5	6595.25	3783.25	5559.5	9290.75	4421.5	3985.5	3386.75	2394.25	85563.5	2956.75	79710	68217.5	4048.75	14018	3827.75	8648.25	5435.75	4089.25	3321.5	9498	2584.5	26427.5	5327.75	39466.8	18278.8	4006	6488.5
serum	98	V2	non-pregnant	Moderna	275913	2659.75	47046.8	289030	3838.75	5849	3758	10825.5	4493.25	4122	2672.25	14788.8	2674.5	114123	2838.5	65582.8	88545.2	3476.5	4519.25	3753.75	11907	5213.25	4090.75	3105.25	6725	3796.5	441730	3356.5	848584	248334	4824.25	4994.5	4134	226180	5151.25	4199.25	9064	41052.2	378452	78192	3174.5	76519.2	61132.2	8523	6336.5
serum	99	V2	non-pregnant	Pfizer	1.1855e+06	264778	502316	1.194e+06	5256.75	72331.5	6515.75	298258	154709	4383	65583.8	105266	2536	82667.2	6542.25	60986.5	47876.8	3569	3848.5	3708	11539	4722	4392.5	3049	3090.25	2272.5	214042	2965.5	108006	106878	3687.25	2863	3695.25	6170.25	4180.75	4224	3722	12746.5	2412.75	60954.5	37412.5	126598	37440.2	4129	5831.75
serum	100	V2	non-pregnant	Moderna	1.30391e+06	76688	734914	1.02752e+06	7306.75	34179	9774.5	4983.5	47978.5	4663.5	80472.5	111584	2635.75	150284	3137.25	98218	123299	3831.75	4095	3852	2992.75	4842.25	4358.5	3631	4215.5	2258.25	283586	2957.75	474776	187444	3661	2889.5	4085.5	2828.5	4122.5	4065.5	3852.25	28237.8	2403.5	128160	6632.75	197024	67168.2	6333.25	3906.5
serum	102	V2	pregnant	Moderna	57852	2667	8194	56063	3720	2706.75	3793.25	2702.5	4753	4026	2697	3342.75	2600.25	63379	2443.5	9655.5	59206.5	3392	2319.5	3652.75	2572	3900.5	4010	2851.25	2559	2506	154649	2528	136383	96079	3465	2334	3588.5	180464	3740	4025.75	3734.25	9904.75	25849.5	29902.5	4283.75	32774.5	10803	4347	4867
serum	103	V2	non-pregnant	Moderna	59436	2765	13503.2	63166.5	3548.25	2514	3633	4038.75	3407	3927	2618.5	3215.25	2341	98520.8	2658	33622.8	93778	3645.5	2927	3899.5	7494.25	3799.5	4219.25	3046.75	3406.75	2411.75	207976	2828	207788	168152	3873	2788.5	4112	2986	4115	4040	5910.75	34021.5	2497	52107	31367.5	57043.8	34109.5	4909.5	3606.5
serum	108	V2	pregnant	Pfizer	540625	5291.5	144367	510232	5012.5	144424	4573	16843.5	8671	4323.25	44242.8	29162.2	2518.5	11195.5	2651.5	5964.75	13506.8	3536.5	348375	3523	2501.25	3579.75	4044.5	2797.5	2746.75	2511.25	69299.5	2688.5	60485.2	56299	3455.5	3129.5	3623.5	27276.5	3597.5	3910.25	3354	6259.25	6362.25	18958	6883	20638	11530.2	4872.25	10409.2
serum	109	V2	pregnant	Moderna	27845	2557.75	9694.75	22381	3802	2519.75	3625.5	2753	3725.75	4120	2970.5	2983.75	8639	49143	2835.5	9650	37310.2	3507.25	2522.5	3586.5	2953	3539.25	3972.75	2734.75	2592.25	8485	75041.8	2576.5	94776.5	48582	3464.75	2571.5	3768.5	307769	3692.5	4129	2773.5	6828.25	42107.5	34980	8058	35643.8	19265.2	3815.75	3546
serum	110	V2	non-pregnant	Moderna	88610.8	3020.25	19869	90656	3696	4514.25	3847.25	150706	7031.5	4147.5	3067.25	3558.25	2439.5	66005.8	2969.25	21622.2	62994	3649.75	3783.75	3699.5	77120.5	5382.5	4081.25	3519.5	3186	2376	249748	6256	344542	180959	3971	18817.2	4583.5	14065.5	4424.75	4061.25	4303	25160.2	2436	27888.5	2878.75	18558.2	16516	3739	2749.5
serum	113	V2	lactating	Pfizer	68947	2847.5	15963.2	71709.5	3528	2682.75	3785	3685.75	4639.75	4121.5	2722	3657.5	2198	67726	3056.5	22736.8	62993.5	3855	3375.25	3801.75	4768.25	4160.25	5206.75	3066.5	3073	2320.25	96554.5	3876	116448	65693	4683.5	3090.5	4954.25	69065.2	8334	4337.75	4201.75	7070.25	2679	3795.25	2578.75	3095.5	2525.75	3300.75	2365.5
serum	116	V2	pregnant	Moderna	718866	3387.75	323575	633593	4414	8796.25	4147	2564.25	34529.5	4205	10488.8	45561.2	2509.75	97746	2618.75	48071.2	103071	3482	2621	3746.5	2634	4162	4068.75	2785	3010.75	2464	111889	2818	137265	95862	3503	3019	3529	2623.75	4141.5	3853.5	3227	10574.5	2479.5	130773	51749.8	149634	47373	5357	13754.5
serum	117	V2	non-pregnant	Pfizer	1.58699e+06	46250.5	597470	1.40416e+06	6110.25	29377.5	11491.8	20434.5	82982.2	4215	122946	122654	2531.25	111601	3106.75	55409.8	101222	3742.5	7427.5	3825.5	3355.25	6143	4163.5	4200	3551.25	2330.5	89556	2830.25	112118	64158.5	3759.25	3301.25	3700.5	15190.2	4742.25	3950.5	3395.5	11635.8	2492.25	26393.5	5330.5	54896.5	14910.8	4579	3577
[truncated: 67 more columns]

## Sheet: breastmilk
sample type	ID	time point	vaccine	IgG1_Spike	IgG1_OC43	IgG1_S2	IgG1_S1	IgG1_229E	IgG1_influenza HA	IgG1_NL63	IgG1_EBV	IgG1_tetanus	IgG1_EBOV	IgG1_HKU1	IgG1_RBD	IgG1_CMV gB	IgG2_Spike	IgG2_OC43	IgG2_S2	IgG2_S1	IgG2_229E	IgG2_influenza HA	IgG2_NL63	IgG2_EBV	IgG2_tetanus	IgG2_EBOV	IgG2_HKU1	IgG2_RBD	IgG2_CMV gB	IgG3_Spike	IgG3_OC43	IgG3_S2	IgG3_S1	IgG3_229E	IgG3_influenza HA	IgG3_NL63	IgG3_EBV	IgG3_tetanus	IgG3_EBOV	IgG3_HKU1	IgG3_RBD	IgG3_CMV gB	IgA1_Spike	IgA1_OC43	IgA1_S2	IgA1_S1	IgA1_229E	IgA1_influenza HA	IgA1_NL63
breastmilk	4	V1	Pfizer	3934.5	2704.5	3147	2446	3444.75	2499	3780	2589.5	3537	4342.75	2913	2786	2627	3723.75	2696.5	3238.5	2438.75	3571.75	2560.75	3715.75	3033.5	3553.75	4354.25	3006.5	2798.75	2428.5	4891.25	2558.25	3311.25	3264	3652.5	2451	3823.75	2686	3386.5	4115	2694.75	2826.5	2445	104390	3818	121507	4408.5	4198.5	8718.5	4450.5
breastmilk	6	V1	Moderna	4224.75	2770	3044	2433	3619	2691.5	3615.5	2565.75	3598.25	4060.75	2889.75	2791.5	2483.5	3995	2762.25	3232	2771	3605.5	2567.75	3959	2902	3492.25	4232.75	2843.75	2701.5	2280.75	8943.25	2634.5	6444.5	5411.5	3396	2621	3774.75	2859.5	3454.5	4077	3023	2757.25	2405.25	12444.5	3265.5	17778.2	7591	4099.5	3371	4097.25
breastmilk	6	V2	Moderna	18757.8	2583.75	3124.25	6982	3551.25	2676.5	3914.5	2671	3534.75	3955.75	2691.25	2844	2589.5	4503.25	2583.5	3256.5	2903.75	3548.5	2455.5	3679.75	2927	3596.75	4304.5	2911.75	2705.25	2548.5	14816.2	2727	6652	8144.25	3482	2465	3777	2835.25	3473.5	4164.5	2805.25	2677.25	2410.25	24170	3071	17607.5	9864.5	3731.5	3233	3923.5
breastmilk	7	V1	Moderna	30252	4602.75	15193.2	18862.5	3627	12849.8	3826	3699.5	7679.5	4154.25	16454.2	3084	115769	3946.75	2695.25	3175	2657.25	3489.5	2559	3767.75	2876.5	3344.75	4174.5	2918.75	2767.5	2701.5	6351	2649.5	5397.5	4230.5	3621.25	2422	3844.25	3005.75	3573	4300.75	2980.5	2732.75	2743.5	69571	3760.5	24085.5	38656.5	4543	39750.5	4055.5
breastmilk	8	V1	Moderna	28236.5	2860.5	20510.5	6019.25	3462.25	2793	3841	2620	4242.75	4041.25	2995.75	2829.25	2441	6315.75	2665.25	5375.75	2998	3787.5	2664.25	3896	2672.5	3594.5	4198.25	3097.5	2693.5	2374	53996	2965	59125	25806.8	3559.5	2524.25	3697.5	2538.25	3664	4254.5	6572	2926.5	2427.5	448464	5235.75	282412	262110	6885.5	60821	6502.75
breastmilk	8	V2	Moderna	78648	2698.25	30158	26411.2	3740	2612	3672	2264.5	4423.5	4193.25	2854	2740.75	2354.75	24421.5	2674.5	10708.5	6236.25	3808.5	2490.75	3777.5	2581.75	3719.5	4441.75	3014.25	2921	2320.5	58642	2592.75	66971	25409	3263.5	2489.5	3711.5	2514.5	3584.5	4220.75	5091	2916.75	2612	127167	5161.25	73002.5	72773.5	6608	55298	6206.5
breastmilk	12	V1	Pfizer	5108.5	2672.75	3451.75	2670.25	3533.25	2649	3501.5	2600.25	3542.5	4257.75	2897.75	2789.75	2497	3979.5	2619.25	3419	2475.25	3668	2561.25	3865.5	3119	3549.25	4205	2814.5	2816.75	2495	6789.75	2713.5	6730.75	4060	3604.25	2559	3793	2517.25	3602.25	4197.25	2813	2885	3091.5	39499	3868	75362.8	10431	5147.5	6181.25	4476.75
breastmilk	18	V2	Pfizer	182864	2780.5	151952	122495	4003.75	6098.25	3928.5	2583.25	23729	3998.5	6670.5	3403	17552.5	4357.5	2980.5	3425	2872	3631	2570	3919	2809.5	3595.5	4462.5	3005	2788	2522.5	9484	2577.75	8083.5	5969.25	3446.5	2540	3715	2577	3711.25	4223.5	3003	2858	3895.5	47823.5	3579	56432	10445.5	4375.5	4288.25	3971.5
breastmilk	20	V1	Pfizer	3874.5	2814	3143.5	2662.75	3676	2952.5	3879.25	2531	3463.5	4400.75	2849.5	2750	2439.75	3713.75	2982.5	3222	2631.75	3954.5	2585.25	3753.5	3131.5	3523.75	4234.25	2882	2778	2330	4808.5	2671.75	4885.5	3041.75	4005	2298	3831	2721.5	3464.5	3985.5	2947.5	2751.25	2376.5	44203.5	19284.5	90038.5	10272.5	6174.25	26654.8	4740
breastmilk	20	V2	Pfizer	8502.5	2745	4603	4168.25	3759	2614.5	3652	2515.5	3682.75	4069	2999.5	2766	2681.5	4697.5	2742.75	2961	2818	3566.75	2432	3659	2831	3436.5	4112.5	2780.25	2768.25	2345	5953	2815.25	5709	3531.25	3659.25	2583.5	3967.5	2605.5	3499.5	4119	2840.25	2841	2470	17311	19374.8	54563.5	9051.5	5606.5	24756	5108.5
breastmilk	22	V1	Moderna	4138.75	3055.75	2945.5	2376.25	3920.75	2718	3811.25	2774.25	3620.25	4146.5	3015.25	2801	2390.5	3937	3221.25	3002.5	2860.25	3841.5	2572.5	4013.5	3081.25	3887.5	4502.25	3176.75	3106.25	2764	6941.25	2885.5	3792	4059.25	3277	2537.5	3884.75	4169	3450	4322.5	2727.75	2952	2584.5	64137	19928	37572.5	18064	5221.75	8363.5	5047.5
breastmilk	27	V1	Pfizer	24898.8	5913	29657.5	10419.2	4034.75	11563.2	3780.75	3669	26934	4108	6297	2900.25	134474	4308.25	2826.25	3492.75	2588.25	3890.5	2672.5	3848.75	2769.25	3345.5	4257.5	3020.5	2764.75	2707.5	5949	2797.5	7774.5	3780	3404.25	2400	3881.5	2584.5	3396.75	4153	2948.75	2771.5	24852.5	168549	3869	307941	13056	4478.5	10373.2	4177.5
breastmilk	29	V1	Pfizer	7605.75	3173.75	3437.5	4320.5	3612.5	10354.5	3604.5	2902.25	9839.5	4010.75	5811	2702.5	2572	3628.25	2696.25	3196	2467.25	3451.25	2482.75	3753.5	3200.75	3312.75	3990.75	2845	2686.75	2480.5	4312.25	2398.5	2782	2727.5	3245	2351.5	3655.5	5533	3258.25	3931	2556.25	2910	2466.5	10939.5	2689.5	16155	6681.75	3737.5	4339.75	3709.5
breastmilk	45	V1	Pfizer	37623	2770.5	11254.8	13895.2	3478.75	6897	3671.75	3097.5	6102	3950.25	11611	2614	2523	3533.25	2534.25	3128.75	2390	3349	2315.25	3633	2806.5	3281.25	3968.25	2746.5	2767.25	2228	6018.5	2667	4319.25	3809	3444.5	2402.25	3694	2775.5	3390.25	3935.5	2820.5	2649.25	2508.75	65815.5	3396	18835.5	22731.8	3992.5	6739	3854.25
breastmilk	47	V1	Moderna	58869.8	5026.75	28088	47179	3716.5	13737.8	3989.75	6677	34351.5	4212.75	10027	2797.5	82278.2	3731.25	2718.25	3058.5	2395.25	3715.25	2541	3807	2774.25	3447.5	4163.5	2942	2732	2643.5	7687.25	2659.25	4949.5	5804	3806.75	2430.25	3809.5	2524	3560.25	4055.25	2846.75	2938.5	66850.5	225852	5394.75	102313	110416	5579.5	21835.5	5348.75
breastmilk	47	V2	Moderna	367939	3642	16251	195940	3838	8932	3718	6069.25	25518	3985	9577.5	4108.5	79344	4794	2476.5	2916	2791	3458.5	2383	3610.75	2852	3346.5	3728.25	2701.5	2644.75	2416.5	11943.2	2630	3635	7098.5	3434.5	2260	3369.5	2648.25	3247.75	3985.5	2750	2629.25	56104.5	257520	3431.75	12709.8	149825	4237	7013	3826.75
breastmilk	51	V1	Moderna	20384	3142.25	13015.2	6030	3836.5	12704	3854.5	2700.75	9576.25	3978.5	7749	2837.25	2312.25	3903.25	2808.5	3171	2395.5	3532.5	2721	3861.25	2975.5	3522.5	4246.75	2860	2872.5	2605.25	5079	2516	4312.25	2971.25	3378.75	2697.25	3893.25	2659	3538.25	4130	2748.5	2644.75	2426	25948.5	8408.5	25100	18918.5	4210.75	5637.5	4036.5
breastmilk	58	V1	Moderna	3962	2703.25	3008.5	2590.5	3565.5	2556.5	3829.5	2586.5	3940.5	4259.5	2900.5	2774.25	20581	4024.5	2755.25	3173.75	2593.75	3390.25	2561	3746.5	2894	3591.5	4136.5	2852.5	2702	3634.25	7976.5	2606	5178.5	5292	3596.75	2390	3681	2612	3495	4285	2759.75	2835.5	4253.5	49666.5	4973.75	82660	13033.5	4284	5429.25	4306.5
breastmilk	61	V1	Pfizer	3973.75	2736.5	3087.5	2572.75	3446.25	2698	3666.25	2714.25	3634.5	3940.25	2753.5	2595.25	2671	3959.5	2702	3056	2602.75	3684	2493.5	3639	2933	3621.5	4214	3007.5	2728.75	2423	10492.2	2627.5	6223.5	5474.25	3377.5	2298.25	3724.5	3446.5	3131.75	3941	2762.75	2650.75	9449.5	14631	2952.5	9393.25	7609.75	5489.75	5616	4075.5
breastmilk	62	V1	Pfizer	8806.75	3245	5794.75	4587.75	3548.25	5809.5	3881.5	2786.5	7365.75	4162.25	3511.75	2853	104212	3790	2603	3002.75	2459.25	3384.5	2453	3744.75	2853.25	3138.5	4190	2963	2858.75	2501.5	4783.5	2707.5	3832.5	2896	3376.5	2584.75	3916.75	2824.5	3437.75	4042	2772.5	2786.5	17927.5	30611.5	3386.5	17015.5	3438.25	3862.5	6320.75	4011
breastmilk	68	V1	Moderna	16101.5	2949.75	7283.25	10293.5	3465.75	3736	3861	3176.75	22308.8	4208.5	3672	2802.75	40393.8	3928	2935	2907	2464.5	3683.75	2381.5	3737	2777.25	3680.25	4203.5	2908.25	2707.25	2519.75	4895	2683.5	3990.5	2983	3609	2456.5	3548	2905.25	3465	4141	2629.25	2831.25	4676.25	112061	3343.25	18551.5	84864.5	4140	6104.5	3841.5
breastmilk	73	V1	Pfizer	48723.5	3018.5	61094.5	28842.2	3448	10607.5	3790.5	4665.75	19029.5	4190	8751.75	2863.25	2497.5	3989.5	2693	3151	2823.25	3575.75	2395	3812.5	2887.5	3565	4311	2851.5	2813.75	2403	6826	2635	7198.5	4046.25	3555	2542.5	3813.5	3538.25	3610	4088.5	2814	2643.5	2356	63697.5	3953.25	45228	49268	6264.75	7584.75	6302.25
breastmilk	73	V2	Pfizer	141998	3145.75	54853.2	110876	3755.5	11076.5	3892.5	4813.75	20727.2	4200	7017.5	3523.75	2579	4220.25	2544.75	3228.5	2567.75	3706	2463	3759.25	2727	3573.75	4328	2902.5	2848.75	2382.5	9294.5	2648	7579	5967.5	3702.5	2419	3717.75	3685	3288	4097.25	2841.25	2851	2647	21043	3622	21042.2	16061.5	5186.5	6247	5320
breastmilk	75	V1	Pfizer	126042	3477.5	85322.5	64331	3855.75	8253.75	4196.5	19849.5	8717.5	4061.5	13642.2	3044	91393	4223.25	2924	3184	2516	3691.25	2571.5	3987	3235.75	3432	4254	3260.5	2864	2654	7446.5	2738.5	6699	4025	3506.5	2515	3865.5	5069.25	3504.5	4299.25	2792.5	2628.25	2785	84419.8	3900.75	53516.2	40661.5	4894	5314	4285.75
breastmilk	75	V2	Pfizer	401130	3367.75	94529.5	248615	3786.25	7714.25	4257	17635.5	7143.25	4331.25	11416.8	3887	74740.2	4344	2796	3596.75	3051.5	3837.5	2618.75	3969.5	3249.5	3685	4373.5	3017.5	3027.5	2816.5	8957.5	2701.5	6177.25	5319.5	3518.5	2604	3953.5	5224	3487	4119.75	2879.5	2769.5	2455.5	44331.8	3856	40364.2	19969.5	4856.75	6471.75	4039.5
breastmilk	76	V1	Moderna	61216	3245.5	55788.2	47829.5	3910.5	8126.75	3851.5	4241.25	9069	4228.25	8518.25	2993.5	10872	3817.25	2569	3577	2562	3697.5	2593.25	3848.25	2868	3494.75	4164.75	2694.5	2741.5	2543.25	7965.5	2729.5	8746	4635.25	3667.75	2360.5	3529	2701	3396.5	4136	2903	2768.5	2776.5	101606	6971	166286	18916	4315.25	4205.5	4430.75
breastmilk	76	V2	Moderna	302495	3195.5	113967	271200	3802	7348.25	3936.25	4336.75	8331	4115.25	7957.75	6164.5	11226.8	5001	2787.5	3453	3286.75	3776	2637.5	4017.75	2899.25	3674.75	4300.25	3182	2713	2688.75	14269.5	2624.5	14867.8	8910.5	3477	2461.5	3432.25	2581.25	3336.25	4173.25	2915.5	3087.5	2897	30636.5	6314	52921	11774	4040	4085.75	4585.75
breastmilk	77	V1	Moderna	59304.5	4376.25	49011.2	31971.5	3675.25	9162.75	3864.5	6480.5	20092.5	4222.75	22980	2830.25	67011.2	3795.75	2716.5	3083.75	2686.25	3496.25	2486.5	3747.5	2954.5	3398.5	4308	3000	2913.25	2532	7870	2902.75	5145.5	5224.25	3675.75	2659.75	3897.5	2572.5	3538.75	4041	3072.75	2764.75	4000.5	30814.8	9518.25	21921	44644	4434	9024.25	4374
breastmilk	77	V2	Moderna	460742	3909.5	180138	326050	4025.75	9940.5	4277.75	6608	16252	4099	23122.5	5589	70459	6106.5	2790.5	3546	3251	3659.5	2592.75	3836.25	2892	3446.25	4316	2965.5	2812.5	2566	20440.8	2856	14912	11145.2	3634.75	2562.5	3895.25	2695.5	3604.5	4168	2918.5	2801	3918	50080.5	8453.75	28502	35303	4223.25	7246.25	4181.25
breastmilk	78	V1	Moderna	4041.5	2836	3306.75	2709	3699.25	2653.25	3934.5	2673.25	3602.25	4201.25	2755.5	2984.25	2732.75	4071.75	2612.75	3140.75	2563	3656	2554.75	3799.5	2712.5	3417.75	4377.25	2897.25	2731.5	2688.75	22690.5	2600.5	5169	14241.2	3585.25	2456.25	3649.5	2633	3686.5	4099.75	3042	3127.5	59500	11207	2862.5	13286.5	5067	3830.25	3358.5	5119.5
breastmilk	78	V2	Moderna	20985.8	2950.5	3409.5	11230	3778.25	2624.75	3666.5	2882	3480.5	4039.75	2901.5	2764.25	2878	7908.25	2946.5	3472.25	3942.5	3885.25	2579	3993.5	2962.5	3846.5	4223	3141.5	2873.75	2624.5	56715	2689	13971.5	38140.5	3622.5	2478.5	3617.25	2746.75	3554.5	4171.5	2866	3816.25	75498	30543.2	3310	23730.5	14663	4253.75	4127.75	6647.5
breastmilk	79	V2	Moderna	4129.25	2613.5	3042.25	2620.5	3595	2575	3752	2725.75	3616	4190	2672.75	2795	2445.5	4082.25	2606	3062.75	2726.75	3769.25	2456.5	3767	2801.25	3574.25	4289.5	2881.5	2766.5	2550.75	6638	2523	6243.75	3582	3310.5	2497.75	3734.5	2452.75	3383.75	4044	2694	2800.5	2448.5	40811.2	4509.75	55206	12235.5	4639	35740.5	4626
breastmilk	82	V1	Moderna	46634.5	3591.25	37702.2	25004	3550.75	9640.25	3938.25	8975.25	9301.5	4249.5	11322.5	2919	2502.5	3966	2752.5	3305.25	2389.5	3702.5	2474.75	3832.25	2799	3490.5	4328.5	2915.5	2795.25	2461.75	7469.75	2708	4724.75	5014.5	3489	2508.5	3823.75	2439	3389.25	4213	2839.25	2841.5	2359.25	83177.8	4185.5	42673.5	61846.8	4469.5	8388.5	4377.5
breastmilk	82	V2	Moderna	500576	3205.5	181402	420298	3844.5	8701	4222.75	8385.5	7599.5	4112.5	15740.8	6515.5	2418	7066.75	2778.25	3697.5	3537	3663	2627.75	3819.5	3135.25	3446	4232.75	2928	2943	2611	25526.8	2528.5	20682.8	15466	3563.5	2393	3650.75	2483.25	3436	4039.5	2648	3045.5	2483.25	278819	3973.75	168152	174600	4688.5	11472.5	4289.5
breastmilk	85	V1	Pfizer	69516.8	4601	26842	49447	4004.25	14194.5	4070	3642.75	7957.25	4440.75	10616.5	3198.5	2828.5	4277	3026.5	3504.75	2883.25	3882	2667.25	3763	3063	3704	4833	3050	3040	2583.25	9266.75	2589.25	7888	5549.75	3463	2525.25	3577	2834	3275.5	3906	2748.5	2865	2476	58261.2	3697.5	40662.5	16597	4958.5	5635.75	4443
breastmilk	85	V2	Pfizer	305569	7022.5	133158	231506	4136	33913	3922	8234.75	14453.2	4372.25	28062	4730.5	3421.75	8078.25	2562.5	3589	4283.5	3766.5	2513.75	3774.75	2768	3573	4860.75	3117	2838	2554.25	20772.8	2602.5	15375.2	13577	3514.5	2566.5	3654.5	3456.25	3481.5	4123.5	2792	3054.5	2358.25	30932	4069.5	37758.8	11969.8	5255	7435.75	4566
breastmilk	88	V1	Moderna	17735.5	3050.5	4730	10863.5	3507.25	5682	4042.75	10226.8	8457	4073.5	13426	2716.25	33972.5	3617.5	2727	3029	2467.5	3533.25	2386.25	3725.25	2653	3427.25	4074.25	2870	2746.5	2399.25	4930.5	2706.5	3332	3196.25	3402	2185.25	3710.5	2631.5	3607.5	4297	2721	2722	3686.5	21147.2	5801.75	49946.2	9184.5	4194.5	4132.25	4339.75
breastmilk	107	V1	Pfizer	19064	3531.5	11663.5	16609	3615.5	4067.25	3869.5	6260.75	6558.5	4210.25	9016.75	2912	162266	3742.5	2691.75	3284.5	2682	3789.25	2465.25	3881.5	2913.25	3582.75	4196.25	2903	2785.5	2843	4368	2709.5	3462.75	3166	3698.5	2425.5	3593	2895.25	3603.75	4087.25	2769.75	2763.5	10781.8	137156	4459.25	202612	32458	6712.75	4492.5	4908.5
breastmilk	111	V2	Pfizer	15881.8	17181.2	10799.8	14745.8	4695.5	31406.5	4141	3811	40546.8	4840.75	21468.5	2949.75	2551.25	4502	2902.25	3260	2863	4019	2585	3953	2724.5	3798	4383.5	3000.75	2778	2458	5322.25	2804.75	3941.25	3693	3718.75	2361.5	3824.5	2855.25	3680	4280.75	2952.5	2797.5	2532.25	1.4571e+06	4532	1.29845e+06	1.36373e+06	5833.5	45407	5125.75
breastmilk	112	V1	Pfizer	31158.2	2816.5	13649.8	9924.5	3628.5	5814.5	3899.5	3379	7099.5	4199.25	5398.25	2696	2530	3854	2555	3061.25	2378.75	3793.75	2714.5	3465.5	2877	3560.5	4169.25	2924.5	2731	2446.75	5188.75	2677	3026.5	3095.5	3454.5	2509.25	3656	2457	3486.5	3862.75	2829	2689.25	2420	19121.2	3144.5	12499	3826	3898.75	4151.75	3763.5
breastmilk	113	V2	Pfizer	13098.2	2769.5	3107	4845.5	3516.75	2672	3646.5	2689.25	3403.5	4320	2831.5	2823.5	2534.25	4330.75	2795.75	3252.25	2894	3916	2590.5	3899	3016.5	3460.75	4496.25	2922.75	2719	2500.75	20861.5	2763.75	13871.2	13265.5	3547.5	2525.25	3798.5	13227	3549.25	4016.5	3604	2891.75	2410.5	3524.75	2809.5	3319.5	2439	3628.5	2567.5	3779.75
breastmilk	115	V1	Pfizer	4651.5	2702.5	3180.25	3024.5	3668	2798.5	3843.5	2668.25	3714.5	4165	2868.5	2757	3087	3915.5	2817.5	3137.5	2720	3887.25	2644.25	3889	3102	3926	4223.5	3038	2871.75	2742.5	5435	2661.25	5389	3444.5	3493	2349	3841.5	2566.5	3426.75	3986.5	2731.5	2821	2874.5	28050.5	3071	50659	3844	4134	3948	4294.75
[truncated: 79 more columns]
